# Supplementary material for: Adaption of the Memorial Sloan Kettering Cancer Center Nomograms for the Prediction of Prostate Cancer–specific Death in Sweden: A Population-based Cohort Study
Source: Eur Urol Open Sci. 2025 Jul 14;78:41–50. doi: 10.1016/j.euros.2025.06.003 (PMC12281531; doi:10.1016/j.euros.2025.06.003)
Supplement: Supplementary Data 1 [file mmc1.xls]

## Sheet: pre_op_pca
_t	h0
0.00821378	4.97427e-06
0.0109517	4.97432e-06
0.0136896	4.97436e-06
0.0164276	4.97448e-06
0.0219034	4.97475e-06
0.038331	4.97561e-06
0.0465447	4.97679e-06
0.073924	4.97745e-06
0.208082	4.98057e-06
0.44902	4.98552e-06
0.684481	4.99136e-06
0.985653	5.00106e-06
1.1554	5.0041e-06
1.15814	5.00717e-06
1.21838	5.00974e-06
1.27587	5.011e-06
1.28956	5.01238e-06
1.35254	5.01529e-06
1.3717	5.01601e-06
1.39908	5.0189e-06
1.41551	5.0202e-06
1.41825	5.02233e-06
1.42098	5.02577e-06
1.4292	5.0276e-06
1.48122	5.02816e-06
1.5086	5.03003e-06
1.56609	5.03333e-06
1.61811	5.03636e-06
1.67287	5.03838e-06
1.69204	5.03981e-06
1.7468	5.0429e-06
1.77965	5.04645e-06
1.81524	5.05143e-06
1.82346	5.05192e-06
1.8481	1.51834e-05
1.87	5.06913e-06
1.87548	5.07148e-06
1.88095	5.0725e-06
1.89191	5.078e-06
1.91107	5.08167e-06
2.03154	5.10253e-06
2.04249	5.10461e-06
2.05344	5.10624e-06
2.0644	5.11257e-06
2.07809	5.11691e-06
2.20403	5.15847e-06
2.20677	5.15987e-06
2.22046	1.54924e-05
2.22867	5.16682e-06
2.24784	5.17262e-06
2.27522	1.03637e-05
2.35188	5.2025e-06
2.37652	5.20628e-06
2.47235	5.21596e-06
2.5052	5.22422e-06
2.61472	5.2473e-06
2.63388	1.05071e-05
2.69959	5.27747e-06
2.7215	5.28452e-06
2.73793	5.29226e-06
2.74888	5.29947e-06
2.76257	5.30276e-06
2.78447	5.31543e-06
2.79816	5.322e-06
2.80911	5.32519e-06
2.81185	1.06536e-05
2.8228	5.32907e-06
2.83923	5.33633e-06
2.86113	5.34153e-06
2.86387	1.06909e-05
2.92137	5.36716e-06
2.9241	5.37051e-06
2.92684	5.3735e-06
2.93506	5.37458e-06
2.9597	5.38421e-06
2.97339	1.07818e-05
2.99803	5.39905e-06
3.00898	5.40033e-06
3.01719	5.40268e-06
3.0391	5.4096e-06
3.07743	5.4245e-06
3.10481	5.43508e-06
3.14861	5.44872e-06
3.15957	5.45321e-06
3.17873	5.46139e-06
3.20064	5.47199e-06
3.20337	5.47258e-06
3.22801	1.09693e-05
3.26087	5.49428e-06
3.27456	5.49865e-06
3.28551	1.10062e-05
3.29646	5.51027e-06
3.31837	5.51885e-06
3.32658	5.52181e-06
3.33753	5.52704e-06
3.39777	5.55061e-06
3.44157	5.55802e-06
3.45252	5.56005e-06
3.5155	5.58054e-06
3.57299	5.59944e-06
3.58394	5.60284e-06
3.58942	5.60456e-06
3.5949	5.60635e-06
3.61406	5.61526e-06
3.62775	5.62456e-06
3.64692	5.63527e-06
3.66882	5.64952e-06
3.67977	5.65429e-06
3.69072	5.66279e-06
3.72084	5.67102e-06
3.74822	5.68137e-06
3.7537	5.68551e-06
3.76739	5.68886e-06
3.78929	5.70251e-06
3.80024	5.7098e-06
3.83036	5.72489e-06
3.8331	5.72833e-06
3.86869	5.75208e-06
3.87143	5.75374e-06
3.90702	5.77323e-06
3.9125	5.77415e-06
3.96178	5.80303e-06
3.98642	5.81457e-06
3.9919	5.81769e-06
4.01654	5.82786e-06
4.01927	5.83052e-06
4.03844	5.84242e-06
4.07403	5.85498e-06
4.07677	5.8567e-06
4.08499	5.85894e-06
4.13974	5.87855e-06
4.16986	5.8883e-06
4.20819	5.90748e-06
4.22188	5.91112e-06
4.26843	5.93523e-06
4.27938	5.94499e-06
4.31771	5.96872e-06
4.37521	5.99639e-06
4.38889	6.00327e-06
4.39437	6.00453e-06
4.40532	6.00995e-06
4.4108	6.01145e-06
4.44639	6.02931e-06
4.45187	6.03013e-06
4.45734	1.20719e-05
4.47377	6.04287e-06
4.49294	1.21022e-05
4.55317	6.08549e-06
4.57507	6.09675e-06
4.63531	6.13863e-06
4.64352	6.14034e-06
4.70102	6.16902e-06
4.70923	6.18007e-06
4.73935	6.2005e-06
4.76399	6.2146e-06
4.77494	6.22175e-06
4.82423	6.25779e-06
4.8297	6.26213e-06
4.86256	6.29073e-06
4.8872	6.30902e-06
4.91458	6.32009e-06
4.94469	1.26781e-05
4.94743	6.34276e-06
4.95291	6.34884e-06
4.95838	6.35579e-06
4.9666	6.35814e-06
4.97755	6.36844e-06
4.99124	1.27561e-05
4.99398	6.38218e-06
4.99671	6.38566e-06
5.0104	6.39274e-06
5.02683	1.27953e-05
5.046	6.41504e-06
5.04874	6.41951e-06
5.05147	6.42409e-06
5.06242	6.42942e-06
5.0679	1.28892e-05
5.11992	6.47282e-06
5.1254	6.4764e-06
5.13087	6.47961e-06
5.13361	6.48651e-06
5.13909	6.48875e-06
5.15004	6.49627e-06
5.16373	6.50434e-06
5.16647	6.50629e-06
5.17742	6.50862e-06
5.19111	6.51583e-06
5.2048	6.525e-06
5.21027	6.53275e-06
5.21849	6.534e-06
5.2267	6.53986e-06
5.25134	6.55816e-06
5.25408	6.55863e-06
5.25682	6.56028e-06
5.2842	6.58879e-06
5.29789	6.60128e-06
5.31158	6.60746e-06
5.31431	6.6092e-06
5.33074	6.62088e-06
5.34443	6.64255e-06
5.37181	6.66013e-06
5.47585	6.69158e-06
5.48407	6.69338e-06
5.49775	6.70182e-06
5.51144	1.34151e-05
5.51692	6.71445e-06
5.54978	6.73876e-06
5.55799	6.75198e-06
5.59084	6.7744e-06
5.59632	6.78104e-06
5.59906	6.7826e-06
5.62644	6.82566e-06
5.63739	6.83044e-06
5.73322	6.89074e-06
5.75512	6.91287e-06
5.7825	6.93925e-06
5.79893	6.95783e-06
5.80166	6.96055e-06
5.82357	6.98013e-06
5.84547	6.99441e-06
5.85642	7.0024e-06
5.85916	7.00493e-06
5.86464	7.00803e-06
5.8838	7.02074e-06
5.90844	1.40779e-05
5.92213	7.05606e-06
5.93035	7.06173e-06
5.94677	7.07658e-06
5.95499	7.08653e-06
5.96046	7.09179e-06
5.97142	1.41988e-05
5.98511	7.10367e-06
5.99058	1.42288e-05
6.00153	1.42439e-05
6.00975	1.42621e-05
6.03713	7.14427e-06
6.07546	7.18324e-06
6.08641	7.19479e-06
6.1001	7.20221e-06
6.10284	7.2044e-06
6.14391	7.23659e-06
6.15212	7.24012e-06
6.1576	7.24247e-06
6.16855	7.25551e-06
6.18771	7.27934e-06
6.26437	7.35483e-06
6.27806	7.3634e-06
6.30271	7.38298e-06
6.31913	7.41354e-06
6.34377	7.44905e-06
6.3602	1.4927e-05
6.36568	7.46433e-06
6.36842	7.46534e-06
6.37663	7.48485e-06
6.3821	7.48812e-06
6.38484	7.49053e-06
6.38758	7.49094e-06
6.39853	7.51577e-06
6.41496	1.50629e-05
6.4177	7.53721e-06
6.43139	7.54265e-06
6.44508	7.55563e-06
6.45329	7.57804e-06
6.45603	2.27553e-05
6.47246	7.60004e-06
6.48067	1.52056e-05
6.49162	7.61424e-06
6.52448	7.6297e-06
6.5409	7.63837e-06
6.54364	7.64581e-06
6.54912	7.65818e-06
6.57102	7.68391e-06
6.57924	7.69075e-06
6.60388	1.54467e-05
6.62304	7.74094e-06
6.63126	7.75269e-06
6.69149	2.35229e-05
6.69697	7.86182e-06
6.74351	7.93606e-06
6.76541	1.59271e-05
6.7791	8.00355e-06
6.79553	8.02715e-06
6.80922	8.04487e-06
6.8147	8.05237e-06
6.83934	8.08749e-06
6.85029	8.10269e-06
6.85577	8.11237e-06
6.90505	8.19189e-06
6.91052	8.20558e-06
6.92421	8.22321e-06
6.95433	8.28658e-06
6.95981	8.28792e-06
6.96528	8.29678e-06
6.97076	8.31739e-06
6.98719	8.3391e-06
7.00909	8.35236e-06
7.02004	8.35578e-06
7.03099	8.36922e-06
7.06111	8.44129e-06
7.06932	8.48619e-06
7.0748	1.69769e-05
7.09123	8.53133e-06
7.12956	8.5937e-06
7.14872	8.62094e-06
7.1761	8.65582e-06
7.20348	8.69601e-06
7.23086	8.72436e-06
7.28288	8.80345e-06
7.29383	8.82327e-06
7.31848	8.85863e-06
7.32395	8.86427e-06
7.35407	8.93824e-06
7.36776	8.95329e-06
7.38692	8.97811e-06
7.40061	8.99511e-06
7.40883	9.00366e-06
7.43347	1.80611e-05
7.43621	9.03134e-06
7.44168	9.03399e-06
7.49096	9.08743e-06
7.55941	9.17467e-06
7.57858	9.20914e-06
7.58405	1.84484e-05
7.61143	9.27914e-06
7.62512	9.31468e-06
7.63334	9.31939e-06
7.63607	9.31983e-06
7.64155	1.86685e-05
7.64429	9.33659e-06
7.64976	9.33994e-06
7.66619	9.37404e-06
7.66893	1.8762e-05
7.69905	9.48126e-06
7.70452	9.48863e-06
7.71547	9.50496e-06
7.74559	9.55016e-06
7.75381	9.57293e-06
7.77571	9.63768e-06
7.79487	9.70541e-06
7.83321	9.77645e-06
7.94546	1.00376e-05
7.96189	1.00766e-05
7.97832	1.01157e-05
7.98927	1.01463e-05
7.99474	1.01487e-05
8.01938	1.01585e-05
8.0276	1.01662e-05
8.04676	1.02038e-05
8.05498	1.02094e-05
8.06319	1.02486e-05
8.06593	1.02535e-05
8.07414	1.02564e-05
8.08509	1.02933e-05
8.10152	1.03199e-05
8.107	1.03251e-05
8.1289	1.03582e-05
8.19187	1.05255e-05
8.24937	1.06374e-05
8.27949	1.06811e-05
8.2877	1.0699e-05
8.29044	1.07133e-05
8.30687	1.07321e-05
8.31508	1.07695e-05
8.33151	1.0803e-05
8.33425	1.081e-05
8.37258	1.08739e-05
8.39448	1.09138e-05
8.39996	1.0918e-05
8.4684	1.09995e-05
8.50947	1.10484e-05
8.5478	1.11236e-05
8.57792	1.11834e-05
8.61078	1.12433e-05
8.63268	1.13055e-05
8.66553	1.13999e-05
8.6847	1.14442e-05
8.75041	1.1571e-05
8.75589	1.15978e-05
8.77779	2.33287e-05
8.79422	1.17191e-05
8.84076	1.18461e-05
8.85993	1.19456e-05
8.87088	1.19831e-05
8.89552	1.20315e-05
8.90373	1.20713e-05
8.91469	1.21183e-05
8.92016	1.21368e-05
8.93659	1.22069e-05
8.98313	1.23543e-05
8.98587	1.23554e-05
8.98861	1.23563e-05
8.99135	1.236e-05
9.00504	1.2366e-05
9.02147	1.23698e-05
9.02968	1.23754e-05
9.12277	1.26371e-05
9.13646	1.26971e-05
9.1392	1.27691e-05
9.17479	1.28609e-05
9.19395	1.29235e-05
9.21586	1.30016e-05
9.22681	1.30673e-05
9.22955	1.30804e-05
9.2624	1.31217e-05
9.27335	1.31604e-05
9.32538	1.32986e-05
9.34728	1.34084e-05
9.37192	1.35048e-05
9.3774	2.70243e-05
9.38287	1.35242e-05
9.38835	1.35339e-05
9.44311	1.36193e-05
9.50608	1.37192e-05
9.51155	1.37235e-05
9.52798	1.3757e-05
9.53893	1.37839e-05
9.56084	1.38423e-05
9.56905	1.38512e-05
9.58	1.39309e-05
9.62107	1.40323e-05
9.70047	1.4245e-05
9.70868	1.42894e-05
9.73333	1.43514e-05
9.7388	2.8721e-05
9.74154	2.87441e-05
9.81273	1.45611e-05
9.82642	1.46113e-05
9.84011	1.46617e-05
9.85653	1.47208e-05
9.86475	1.47538e-05
9.8757	1.47791e-05
9.88117	1.48094e-05
9.89213	1.48553e-05
9.8976	1.48655e-05
9.90582	1.49027e-05
9.91677	1.4918e-05
9.92498	1.49957e-05
9.93593	1.501e-05
9.9551	1.50843e-05
9.96605	1.51405e-05
9.97153	1.51549e-05
9.98248	3.03913e-05
10.0208	1.52407e-05
10.0482	1.52849e-05
10.0564	1.53277e-05
10.0756	1.53621e-05
10.1002	1.55289e-05
10.1248	1.56306e-05
10.1878	1.57593e-05
10.2179	1.58356e-05
10.2289	1.58574e-05
10.2316	1.58729e-05
10.2453	1.59388e-05
10.2535	1.5956e-05
10.2919	1.60594e-05
10.3247	1.61882e-05
10.3329	1.6206e-05
10.3685	3.26161e-05
10.3904	1.63918e-05
10.4151	1.64652e-05
10.4561	1.65774e-05
10.4945	1.66904e-05
10.5027	1.67134e-05
10.5246	1.67788e-05
10.5492	1.68831e-05
10.5958	3.42321e-05
10.5985	1.71282e-05
10.6889	1.74318e-05
10.6943	1.74523e-05
10.7026	1.74748e-05
10.7272	1.75496e-05
10.7546	1.76194e-05
10.7984	1.77972e-05
10.8093	1.78898e-05
10.8121	1.79079e-05
10.8367	1.8014e-05
10.8477	1.80676e-05
10.8504	1.80838e-05
10.875	1.81922e-05
11.0037	1.88904e-05
11.0475	1.90922e-05
11.0996	1.94062e-05
11.1105	1.94994e-05
11.1351	1.97473e-05
11.1598	1.9904e-05
11.1844	2.00747e-05
11.1899	2.01153e-05
11.1926	2.01209e-05
11.2063	2.0216e-05
11.2994	2.0899e-05
11.3022	2.10608e-05
11.3049	2.11075e-05
11.3213	2.12116e-05
11.3733	2.1559e-05
11.3952	2.16682e-05
11.4172	2.1719e-05
11.4226	2.17293e-05
11.4555	2.18867e-05
11.4582	2.18963e-05
11.4692	2.19491e-05
11.576	2.26378e-05
11.5787	2.26556e-05
11.6718	2.34422e-05
11.7074	2.37088e-05
11.7183	2.37406e-05
11.7211	7.15081e-05
11.7758	2.42497e-05
11.8388	2.48813e-05
11.8415	2.49652e-05
11.8799	2.54335e-05
11.9072	2.57163e-05
11.9702	2.66807e-05
11.9729	2.67339e-05
11.9812	2.67873e-05
12.0168	2.68981e-05
12.0606	5.48283e-05
12.1044	2.78285e-05
12.1098	2.78935e-05
12.1701	2.85628e-05
12.1865	2.88237e-05
12.192	2.88304e-05
12.2194	2.91408e-05
12.244	2.94356e-05
12.2577	2.95767e-05
12.2714	2.97445e-05
12.3699	3.06894e-05
12.4192	3.09015e-05
12.4466	3.11936e-05
12.4548	3.13108e-05
12.5151	3.20353e-05
12.5917	3.32365e-05
12.6875	3.47069e-05
12.693	3.47507e-05
12.7204	3.53063e-05
12.8327	3.67965e-05
12.9477	3.96827e-05
12.9805	4.04498e-05
13.0435	4.11116e-05
13.1585	4.42078e-05
13.1776	4.4588e-05
13.1968	4.49759e-05
13.2324	4.57383e-05
13.2351	4.58177e-05
13.2461	4.6109e-05
13.3638	4.9968e-05
13.3666	5.00854e-05
13.4131	5.13473e-05
13.4213	5.14259e-05
13.6267	5.70943e-05
13.7115	6.20831e-05
13.7471	6.3701e-05
13.821	6.69692e-05
13.9963	7.68404e-05
14.0182	7.74548e-05
14.0209	7.75649e-05
14.1085	8.26639e-05
14.1332	8.43045e-05
14.6178	0.000134795
15.1462	0.000269686

## Sheet: pre_op_other
_t	h0
0.00547585	1.7358e-05
0.0164276	1.73613e-05
0.0438068	1.73646e-05
0.0547585	1.73658e-05
0.0684481	1.73664e-05
0.0766619	1.73681e-05
0.114993	1.73686e-05
0.117731	1.7369e-05
0.120469	1.73695e-05
0.128683	1.73702e-05
0.183441	1.7371e-05
0.188917	1.73722e-05
0.197131	1.73739e-05
0.202607	1.73749e-05
0.208082	1.73758e-05
0.216296	1.73774e-05
0.240937	1.73779e-05
0.243675	1.73783e-05
0.265579	1.73793e-05
0.301172	1.73801e-05
0.314861	1.73812e-05
0.317599	1.73826e-05
0.323075	1.73834e-05
0.336765	1.7384e-05
0.344979	1.73852e-05
0.364144	1.73866e-05
0.38331	1.73871e-05
0.386048	3.47753e-05
0.391523	1.73887e-05
0.394261	1.73892e-05
0.407951	1.73895e-05
0.421641	1.739e-05
0.427116	1.73907e-05
0.43533	1.73912e-05
0.440806	1.73919e-05
0.443544	1.73925e-05
0.44902	1.73929e-05
0.462709	1.73946e-05
0.465447	3.47908e-05
0.468185	3.4795e-05
0.473661	1.74002e-05
0.484613	1.74014e-05
0.490089	3.48051e-05
0.506516	1.7404e-05
0.520206	1.74046e-05
0.522944	1.74053e-05
0.52842	1.7406e-05
0.533896	1.74072e-05
0.544847	1.74085e-05
0.553061	1.74102e-05
0.569489	1.74112e-05
0.58044	1.74122e-05
0.585916	1.7413e-05
0.616033	1.74135e-05
0.632461	1.74142e-05
0.65984	1.7415e-05
0.665316	1.74156e-05
0.695433	1.74172e-05
0.720074	1.7418e-05
0.733764	1.74186e-05
0.73924	1.74192e-05
0.758405	3.48406e-05
0.766619	1.74217e-05
0.783047	1.74221e-05
0.791261	1.74223e-05
0.796736	3.48486e-05
0.813164	1.74267e-05
0.81864	1.74271e-05
0.824116	1.74276e-05
0.829592	1.74282e-05
0.832329	1.7429e-05
0.837805	1.74299e-05
0.846019	1.74309e-05
0.859709	1.74314e-05
0.865185	1.74318e-05
0.873398	1.74326e-05
0.878874	3.48685e-05
0.881612	1.74365e-05
0.88435	1.7438e-05
0.895302	1.74388e-05
0.900778	1.74396e-05
0.903515	1.74417e-05
0.906253	1.74463e-05
0.925419	3.48993e-05
0.933633	1.74511e-05
0.939109	1.74516e-05
0.947322	1.74521e-05
0.952798	1.74526e-05
0.958274	1.74533e-05
0.961012	3.4909e-05
0.966488	1.74558e-05
0.974702	1.74562e-05
0.977439	1.74565e-05
0.982915	1.74568e-05
0.985653	1.74571e-05
0.988391	1.74582e-05
0.993867	1.74586e-05
1.00482	1.74591e-05
1.01851	1.74598e-05
1.02672	1.74607e-05
1.04315	1.74633e-05
1.08422	5.24005e-05
1.08969	1.74695e-05
1.1116	1.74703e-05
1.13898	1.74712e-05
1.1554	1.74725e-05
1.15814	1.74743e-05
1.16362	3.49534e-05
1.17183	1.74782e-05
1.17731	1.74787e-05
1.18278	1.74794e-05
1.19374	1.74805e-05
1.19647	1.74829e-05
1.19921	1.74854e-05
1.21016	1.7486e-05
1.2129	1.74864e-05
1.21564	1.7487e-05
1.22385	3.49786e-05
1.22933	1.7491e-05
1.24028	1.74913e-05
1.24302	1.74916e-05
1.25397	1.7492e-05
1.2704	1.74927e-05
1.27314	1.74937e-05
1.27587	1.74946e-05
1.28956	1.74963e-05
1.2923	1.74975e-05
1.30051	1.74986e-05
1.30325	1.74993e-05
1.30873	3.50007e-05
1.31147	1.75027e-05
1.32516	1.75034e-05
1.32789	1.75038e-05
1.33063	1.75042e-05
1.34432	1.75093e-05
1.34706	3.50211e-05
1.37444	1.75146e-05
1.37718	1.75156e-05
1.37991	1.75167e-05
1.38539	1.75179e-05
1.39908	1.7519e-05
1.40729	1.75226e-05
1.42098	1.75271e-05
1.43741	1.75311e-05
1.44289	1.75319e-05
1.47027	1.7533e-05
1.47574	1.75341e-05
1.48669	1.75352e-05
1.48943	1.75357e-05
1.49765	1.75368e-05
1.50038	1.75372e-05
1.52229	1.75383e-05
1.5305	1.75398e-05
1.53871	1.75408e-05
1.55514	1.75416e-05
1.56062	1.75446e-05
1.56609	1.75499e-05
1.57431	1.75535e-05
1.58526	3.51128e-05
1.588	3.51153e-05
1.59347	1.75591e-05
1.59621	1.75602e-05
1.60442	1.75637e-05
1.6318	1.75675e-05
1.63728	1.75683e-05
1.64276	1.75709e-05
1.65371	1.75717e-05
1.66466	1.75751e-05
1.67013	1.75761e-05
1.67561	3.51586e-05
1.68382	1.75832e-05
1.6893	1.75842e-05
1.7112	1.75904e-05
1.71394	1.75944e-05
1.71668	1.75973e-05
1.71942	1.7598e-05
1.73311	1.76005e-05
1.75775	1.76087e-05
1.76596	1.76104e-05
1.7687	3.52261e-05
1.77144	1.76172e-05
1.77691	1.76177e-05
1.78239	1.76211e-05
1.79334	1.76262e-05
1.81524	1.7638e-05
1.82346	1.76418e-05
1.8262	1.76456e-05
1.83167	3.53114e-05
1.8481	1.76663e-05
1.85084	1.76787e-05
1.87274	1.77027e-05
1.88643	1.77166e-05
1.88917	1.77242e-05
1.89191	1.7727e-05
1.89464	1.77332e-05
1.89738	1.77337e-05
1.90012	1.77342e-05
1.90833	3.55026e-05
1.93845	1.77905e-05
1.94393	1.77953e-05
1.95214	1.78167e-05
1.96309	1.78243e-05
1.96583	1.783e-05
1.97952	1.78413e-05
1.985	1.78432e-05
1.98773	1.7844e-05
1.99321	1.785e-05
2.00964	1.78566e-05
2.01511	1.7857e-05
2.02607	1.78647e-05
2.03702	1.78686e-05
2.04523	1.78818e-05
2.05071	1.78845e-05
2.05344	1.78853e-05
2.05618	1.78898e-05
2.05892	5.36873e-05
2.06987	1.79084e-05
2.08356	1.79304e-05
2.10273	1.79554e-05
2.10546	3.59222e-05
2.11094	1.79633e-05
2.11642	1.79727e-05
2.11915	1.79775e-05
2.12463	1.79897e-05
2.12737	1.79907e-05
2.13011	1.79916e-05
2.13832	1.80022e-05
2.14653	1.80096e-05
2.14927	1.80106e-05
2.15201	1.80131e-05
2.15475	1.80192e-05
2.15749	1.803e-05
2.16296	3.60765e-05
2.16844	1.8042e-05
2.17118	1.80451e-05
2.17391	1.80495e-05
2.17665	1.80563e-05
2.18486	3.61285e-05
2.19034	3.61342e-05
2.19308	1.80726e-05
2.20129	1.8089e-05
2.20403	1.80907e-05
2.20677	1.80953e-05
2.20951	3.6195e-05
2.21224	1.81031e-05
2.21772	1.81111e-05
2.2232	1.81249e-05
2.22593	3.62509e-05
2.22867	1.81269e-05
2.23415	3.62853e-05
2.23689	3.62927e-05
2.23962	1.81522e-05
2.2451	1.81526e-05
2.24784	1.81541e-05
2.26153	1.81733e-05
2.27795	1.81932e-05
2.29712	1.82216e-05
2.3026	1.82236e-05
2.31081	1.82373e-05
2.31355	1.8244e-05
2.32997	1.82646e-05
2.33271	1.82686e-05
2.33545	5.48192e-05
2.33819	1.82751e-05
2.36283	1.83046e-05
2.36557	1.83089e-05
2.37378	1.83137e-05
2.37652	1.83149e-05
2.38473	1.83183e-05
2.38747	1.8321e-05
2.40664	1.83269e-05
2.41485	1.83325e-05
2.41759	1.83336e-05
2.42306	1.83377e-05
2.43128	1.83414e-05
2.44223	1.83442e-05
2.44497	1.83486e-05
2.45044	1.83528e-05
2.45866	1.83545e-05
2.4614	3.67126e-05
2.46413	1.83584e-05
2.47235	1.83645e-05
2.48056	1.83739e-05
2.48604	3.67598e-05
2.49699	1.83852e-05
2.50246	1.83933e-05
2.51342	1.84001e-05
2.51615	1.84017e-05
2.51889	1.84045e-05
2.52163	1.84104e-05
2.52437	1.8416e-05
2.52711	3.68353e-05
2.53806	1.84206e-05
2.5408	1.84273e-05
2.54627	1.84344e-05
2.55175	1.84365e-05
2.55448	1.84388e-05
2.5627	1.8453e-05
2.57365	1.84594e-05
2.60103	1.84978e-05
2.60924	1.85041e-05
2.61198	1.85069e-05
2.62841	1.85244e-05
2.63115	3.70556e-05
2.63662	1.85467e-05
2.65579	5.57351e-05
2.66126	1.85899e-05
2.664	1.85921e-05
2.66674	1.85939e-05
2.66948	1.85946e-05
2.68864	1.86236e-05
2.69686	3.72853e-05
2.70507	1.86526e-05
2.70781	1.86548e-05
2.71055	1.86666e-05
2.71328	1.86765e-05
2.7215	1.86811e-05
2.72424	1.86824e-05
2.74066	1.87073e-05
2.7434	1.87095e-05
2.74614	3.74235e-05
2.74888	1.87167e-05
2.75983	1.87341e-05
2.76531	1.87415e-05
2.76804	1.87487e-05
2.79268	3.76027e-05
2.8009	1.88089e-05
2.8228	1.8838e-05
2.82554	1.8852e-05
2.82828	3.77218e-05
2.83375	3.7747e-05
2.84197	1.88765e-05
2.8447	5.66546e-05
2.84744	1.88935e-05
2.85839	1.89026e-05
2.86387	1.89172e-05
2.87756	1.89435e-05
2.8803	1.89542e-05
2.88851	1.89745e-05
2.89125	1.89791e-05
2.89946	3.79633e-05
2.90768	1.9008e-05
2.91589	1.90153e-05
2.91863	1.90189e-05
2.9241	1.90302e-05
2.93506	3.80936e-05
2.94053	1.90611e-05
2.94601	1.90718e-05
2.96791	1.91077e-05
2.97886	1.91168e-05
2.98981	1.91286e-05
2.99255	1.91293e-05
2.99803	1.91371e-05
3.00077	1.91395e-05
3.0035	1.91401e-05
3.00898	1.91413e-05
3.01172	1.91426e-05
3.01993	3.82927e-05
3.02267	3.82963e-05
3.02541	1.91547e-05
3.02815	1.9156e-05
3.03362	1.91575e-05
3.03636	1.91666e-05
3.04731	1.91844e-05
3.05279	1.91877e-05
3.05826	3.84112e-05
3.07469	1.923e-05
3.07743	1.92375e-05
3.08017	1.92464e-05
3.08838	1.92522e-05
3.1185	1.93042e-05
3.12124	3.86261e-05
3.13492	3.86658e-05
3.14861	1.93461e-05
3.1623	3.87458e-05
3.16504	1.93744e-05
3.17052	1.93872e-05
3.17873	3.88081e-05
3.18421	1.94075e-05
3.18968	1.9417e-05
3.19242	3.88641e-05
3.20064	1.9453e-05
3.20885	5.84053e-05
3.21432	3.89628e-05
3.21706	1.94871e-05
3.22254	1.94878e-05
3.24444	1.95136e-05
3.24992	1.95214e-05
3.25266	3.90568e-05
3.25539	3.90682e-05
3.25813	3.90706e-05
3.26087	1.95367e-05
3.28825	1.95792e-05
3.29099	1.9584e-05
3.29372	1.95973e-05
3.29646	1.96032e-05
3.2992	1.96103e-05
3.30194	3.92239e-05
3.30468	1.96184e-05
3.31289	1.96399e-05
3.3211	1.96448e-05
3.32932	1.9661e-05
3.33206	1.96716e-05
3.33479	1.96741e-05
3.33753	1.96746e-05
3.34848	3.9394e-05
3.3567	3.94108e-05
3.37312	1.97344e-05
3.38134	1.97417e-05
3.38681	1.97556e-05
3.39229	1.97623e-05
3.39503	1.97639e-05
3.40598	1.97802e-05
3.41419	1.9785e-05
3.43883	1.98109e-05
3.44157	1.98143e-05
3.44979	1.98211e-05
3.47717	1.98394e-05
3.50454	1.987e-05
3.51002	1.9871e-05
3.5155	3.97605e-05
3.52919	1.98983e-05
3.54288	1.99216e-05
3.54561	1.99232e-05
3.55383	1.99353e-05
3.5593	1.99439e-05
3.56204	1.99492e-05
3.58121	1.99657e-05
3.58394	1.99664e-05
3.58942	1.99713e-05
3.59216	1.99743e-05
3.60585	3.99925e-05
3.60859	2.00016e-05
3.62228	2.00351e-05
3.62501	2.00368e-05
3.63597	2.00717e-05
3.64966	2.00901e-05
3.65239	2.01007e-05
3.65787	2.01107e-05
3.66608	2.01153e-05
3.66882	2.01211e-05
3.67156	4.02516e-05
3.68525	2.01447e-05
3.69072	2.01722e-05
3.69346	4.0373e-05
3.69894	4.03767e-05
3.70168	2.019e-05
3.70989	4.03964e-05
3.71537	4.04266e-05
3.7181	2.02148e-05
3.72632	2.02239e-05
3.76191	2.02849e-05
3.76465	2.02947e-05
3.77012	2.03164e-05
3.78108	4.06568e-05
3.80024	2.0371e-05
3.80298	2.03797e-05
3.81393	2.04105e-05
3.81941	2.04137e-05
3.82762	2.04352e-05
3.83036	2.04456e-05
3.8331	2.04479e-05
3.84405	2.04641e-05
3.85226	2.0481e-05
3.86048	6.14868e-05
3.86321	2.05083e-05
3.86595	2.05139e-05
3.87416	4.10613e-05
3.88512	2.05573e-05
3.90154	2.05834e-05
3.90702	2.06003e-05
3.9125	2.06022e-05
3.91523	4.12125e-05
3.92345	8.25273e-05
3.93166	2.06405e-05
3.9344	2.06493e-05
3.93988	2.06613e-05
3.94535	2.06742e-05
3.95356	2.06796e-05
3.9563	2.06925e-05
3.96178	2.07102e-05
3.97273	4.14431e-05
3.98916	2.07521e-05
3.9919	2.07542e-05
3.99463	2.07614e-05
4.00285	4.15305e-05
4.00832	2.07664e-05
4.02201	4.15576e-05
4.02749	2.07819e-05
4.03296	2.07961e-05
4.04665	2.08107e-05
4.05487	4.1648e-05
4.05761	4.16834e-05
4.06308	2.08513e-05
4.06582	2.08538e-05
4.07403	6.2628e-05
4.07677	2.0883e-05
4.07951	2.08905e-05
4.08225	2.08912e-05
4.09046	2.0904e-05
4.10689	2.09344e-05
4.11236	2.0949e-05
4.11784	2.09566e-05
4.12332	2.0957e-05
4.12605	2.09624e-05
4.12879	2.09711e-05
4.13701	4.19963e-05
4.13974	2.09998e-05
4.14248	4.20047e-05
4.1507	2.10177e-05
4.15343	2.10217e-05
4.16165	2.1025e-05
4.16986	4.20856e-05
4.1726	2.10469e-05
4.17807	2.10538e-05
4.18081	4.21108e-05
4.1945	2.11001e-05
4.19724	2.11015e-05
4.20272	2.11059e-05
4.20545	2.11252e-05
4.21093	4.22823e-05
4.22736	2.11756e-05
4.23831	2.11991e-05
4.24105	4.24071e-05
4.24378	4.24316e-05
4.24926	2.12342e-05
4.25747	2.12433e-05
4.26569	2.12666e-05
4.26843	2.12723e-05
4.27116	2.1281e-05
4.2739	4.25653e-05
4.28212	4.2598e-05
4.29033	2.13265e-05
4.29307	2.13285e-05
4.29581	2.13302e-05
4.29854	4.26696e-05
4.31771	2.13868e-05
4.32318	2.14045e-05
4.32592	2.14147e-05
4.32866	2.14243e-05
4.33687	2.14289e-05
4.34235	2.14522e-05
4.3533	2.14734e-05
4.35604	4.29749e-05
4.36152	2.15095e-05
4.36699	2.15224e-05
4.37247	2.15235e-05
4.37521	2.15251e-05
4.38068	2.15416e-05
4.38616	2.15508e-05
4.39437	2.15551e-05
4.39985	2.15683e-05
4.40258	2.15705e-05
4.40532	4.31491e-05
4.41354	2.15797e-05
4.42175	2.15903e-05
4.42449	2.15935e-05
4.42723	6.47878e-05
4.4327	2.16045e-05
4.43818	2.16226e-05
4.45461	2.16386e-05
4.45734	2.16419e-05
4.46008	2.16467e-05
4.47377	6.49725e-05
4.47925	2.16727e-05
4.48198	4.3354e-05
4.4902	2.16818e-05
4.49841	2.17076e-05
4.50115	2.17171e-05
4.50389	2.17179e-05
4.5121	2.17341e-05
4.51484	2.17492e-05
4.53127	2.17678e-05
4.53948	4.3584e-05
4.55865	2.1845e-05
4.56686	6.55576e-05
4.57234	6.56004e-05
4.57507	2.18776e-05
4.58603	2.1902e-05
4.5915	2.19229e-05
4.59698	4.38817e-05
4.60245	2.1942e-05
4.61614	2.19885e-05
4.62162	2.199e-05
4.62436	2.19949e-05
4.62709	2.20061e-05
4.62983	2.20206e-05
4.63805	4.40911e-05
4.64626	4.41019e-05
4.66543	2.20937e-05
4.6709	2.21016e-05
4.67364	2.2112e-05
4.68185	2.21157e-05
4.68459	2.21255e-05
4.68733	2.2137e-05
4.69007	4.42907e-05
4.6928	2.21525e-05
4.70102	4.43169e-05
4.70649	2.21847e-05
4.71197	2.22181e-05
4.72292	2.22384e-05
4.72566	4.45178e-05
4.7284	2.22707e-05
4.73387	2.22794e-05
4.73935	2.22844e-05
4.74209	6.68766e-05
4.74483	2.23068e-05
4.75304	2.23271e-05
4.7722	2.23581e-05
4.78042	4.47578e-05
4.78316	2.23945e-05
4.78589	2.24058e-05
4.79137	4.48331e-05
4.80232	2.24371e-05
4.8078	2.24516e-05
4.81327	4.49082e-05
4.81601	2.24613e-05
4.81875	2.24709e-05
4.82696	2.25186e-05
4.83244	2.25265e-05
4.83791	4.50786e-05
4.84065	2.25525e-05
4.8516	2.25726e-05
4.85434	2.25774e-05
4.85982	2.25992e-05
4.86803	2.26192e-05
4.87898	2.26394e-05
4.88446	2.26528e-05
4.89815	2.26799e-05
4.90636	2.26983e-05
4.91184	4.5405e-05
4.92005	2.27326e-05
4.92279	4.54753e-05
4.92553	6.82236e-05
4.96112	4.57165e-05
4.96934	2.28724e-05
4.97207	2.28821e-05
4.97481	2.28911e-05
4.98029	2.29093e-05
4.98302	2.29116e-05
4.98576	4.58303e-05
4.9885	2.29205e-05
4.99124	2.29266e-05
4.99945	4.58962e-05
5.00219	2.29507e-05
5.0104	2.29639e-05
5.01588	2.29696e-05
5.01862	2.29706e-05
5.02136	4.59448e-05
5.02683	4.59567e-05
5.03231	2.3011e-05
5.03505	2.30241e-05
5.04326	2.30393e-05
5.04874	2.30556e-05
5.05147	6.92119e-05
5.05695	2.30989e-05
5.06242	2.31027e-05
5.0679	2.31164e-05
5.09254	2.31758e-05
5.09528	2.31859e-05
5.11171	4.64447e-05
5.11445	2.32324e-05
5.11992	4.64723e-05
5.13635	2.32902e-05
5.14456	6.99168e-05
5.15004	2.33341e-05
5.15278	4.67007e-05
5.15551	2.33538e-05
5.17468	2.3381e-05
5.19111	7.02536e-05
5.19658	2.34278e-05
5.21301	2.34774e-05
5.21575	2.34787e-05
5.2267	2.35063e-05
5.24039	2.35398e-05
5.24587	2.3563e-05
5.27324	2.36239e-05
5.27872	2.36461e-05
5.29241	2.36779e-05
5.29515	2.36811e-05
5.29789	2.36926e-05
5.30062	2.37053e-05
5.31158	2.37284e-05
5.31979	2.3762e-05
5.328	2.37922e-05
5.33074	2.37935e-05
5.33348	2.38036e-05
5.33896	4.76824e-05
5.34169	2.38489e-05
5.34991	2.38574e-05
5.3636	4.78217e-05
5.37729	4.78502e-05
5.38824	2.39386e-05
5.39098	2.39417e-05
5.39371	2.39484e-05
5.39919	4.7917e-05
5.40193	2.39665e-05
5.41562	2.39744e-05
5.41836	2.39803e-05
5.43204	2.39887e-05
5.45121	2.4001e-05
5.45942	2.40142e-05
5.46216	2.40151e-05
5.4649	2.40157e-05
5.47311	2.40261e-05
5.48407	2.40384e-05
5.48954	4.8109e-05
5.49228	2.40622e-05
5.49502	2.40688e-05
5.50323	2.4073e-05
5.51144	2.40896e-05
5.51418	2.40987e-05
5.51692	2.41059e-05
5.52787	2.41155e-05
5.53335	2.41422e-05
5.53882	2.41512e-05
5.54704	4.83341e-05
5.54978	2.41824e-05
5.55525	2.42148e-05
5.58263	2.42553e-05
5.58537	4.85489e-05
5.59358	2.43288e-05
5.6018	2.43466e-05
5.60727	2.43608e-05
5.61001	2.43742e-05
5.62096	2.43896e-05
5.64834	4.89579e-05
5.65108	2.44934e-05
5.65382	4.89914e-05
5.66477	2.453e-05
5.68941	2.4604e-05
5.69215	7.38205e-05
5.69489	4.92208e-05
5.69762	2.46208e-05
5.7031	2.465e-05
5.71131	2.46582e-05
5.71405	2.46592e-05
5.72226	4.93592e-05
5.725	2.46975e-05
5.73595	2.47158e-05
5.73869	2.47301e-05
5.74417	2.47543e-05
5.74691	2.47636e-05
5.74964	2.4765e-05
5.75238	2.47665e-05
5.76333	2.4802e-05
5.76881	2.48114e-05
5.77155	2.48122e-05
5.77429	4.96324e-05
5.79071	4.97524e-05
5.79345	4.97758e-05
5.80166	2.49288e-05
5.8044	2.49472e-05
5.80988	2.495e-05
5.82357	2.49973e-05
5.82631	5.00014e-05
5.83178	2.50102e-05
5.83452	2.50287e-05
5.84	2.50516e-05
5.84547	2.50699e-05
5.85642	2.50915e-05
5.85916	2.51036e-05
5.8619	5.02251e-05
5.86737	2.51165e-05
5.87011	5.02473e-05
5.88106	2.51599e-05
5.88654	5.03271e-05
5.89202	2.51838e-05
5.89475	2.52015e-05
5.89749	2.52201e-05
5.90023	2.52291e-05
5.90297	2.52319e-05
5.91392	2.52714e-05
5.9194	2.53031e-05
5.92487	2.53084e-05
5.9413	2.53786e-05
5.94677	2.53901e-05
5.94951	5.0815e-05
5.95225	5.08357e-05
5.97142	5.09994e-05
5.97689	5.10439e-05
5.98784	2.55366e-05
5.99058	2.55511e-05
5.99606	2.55722e-05
6.00153	5.11518e-05
6.00427	5.11727e-05
6.00701	5.11854e-05
6.00975	2.56001e-05
6.01522	2.56071e-05
6.01796	2.56089e-05
6.0207	2.56103e-05
6.03439	5.13178e-05
6.04534	2.56884e-05
6.04808	5.14247e-05
6.05355	2.57307e-05
6.05903	2.57328e-05
6.06451	2.5761e-05
6.06998	5.158e-05
6.07272	2.58029e-05
6.07546	5.16179e-05
6.08915	2.5862e-05
6.09188	7.76314e-05
6.09462	2.58813e-05
6.1001	2.58908e-05
6.11105	5.18974e-05
6.13295	2.60296e-05
6.13569	2.60306e-05
6.14117	2.60417e-05
6.16033	5.22098e-05
6.16307	2.6126e-05
6.16581	2.61388e-05
6.17402	2.61484e-05
6.18224	2.61875e-05
6.2014	5.25108e-05
6.20414	2.62685e-05
6.21235	5.25625e-05
6.21783	2.62947e-05
6.22331	2.63279e-05
6.22878	2.63413e-05
6.23699	2.63625e-05
6.24247	5.27734e-05
6.25068	2.64007e-05
6.25616	2.64276e-05
6.26164	2.64612e-05
6.26985	2.64837e-05
6.27259	2.64952e-05
6.27533	2.65055e-05
6.29175	2.65599e-05
6.31092	5.32556e-05
6.31366	2.66592e-05
6.32187	2.67247e-05
6.32461	2.67257e-05
6.32735	2.67272e-05
6.33556	2.67804e-05
6.34651	2.68058e-05
6.35199	2.68242e-05
6.3821	5.38414e-05
6.38758	2.69282e-05
6.39306	5.3903e-05
6.39579	5.39381e-05
6.39853	2.69762e-05
6.4177	2.70388e-05
6.42317	2.7042e-05
6.43413	2.7069e-05
6.4396	2.70828e-05
6.44234	5.41733e-05
6.44508	2.70929e-05
6.45329	2.71202e-05
6.45603	2.71352e-05
6.4615	2.71424e-05
6.46424	2.71504e-05
6.46698	8.14934e-05
6.46972	2.7174e-05
6.48067	2.71947e-05
6.49162	2.72286e-05
6.49436	2.72372e-05
6.4971	2.72389e-05
6.49984	2.72404e-05
6.50805	5.45309e-05
6.51079	2.72769e-05
6.51626	5.45896e-05
6.52174	2.72966e-05
6.52721	2.73206e-05
6.52995	2.73262e-05
6.54364	2.73655e-05
6.55186	2.74416e-05
6.55459	2.74434e-05
6.55733	2.7445e-05
6.56281	2.74742e-05
6.5765	2.75222e-05
6.58745	2.75981e-05
6.5984	2.76261e-05
6.60388	2.76717e-05
6.61209	2.76933e-05
6.6203	2.77165e-05
6.62578	2.77751e-05
6.62852	2.78001e-05
6.63126	2.78051e-05
6.63673	2.78268e-05
6.63947	2.78481e-05
6.65042	2.79117e-05
6.65316	2.79136e-05
6.65864	2.79209e-05
6.66137	8.38024e-05
6.66411	2.79558e-05
6.67506	2.80006e-05
6.68875	2.80877e-05
6.6997	5.63044e-05
6.71066	2.82088e-05
6.71887	2.82583e-05
6.72435	2.83003e-05
6.73256	2.83223e-05
6.73804	2.83441e-05
6.74625	2.83812e-05
6.74899	2.83824e-05
6.75172	2.83896e-05
6.75446	5.68306e-05
6.76268	2.84487e-05
6.76541	2.8452e-05
6.76815	5.69177e-05
6.77089	2.84628e-05
6.78184	5.70965e-05
6.79006	2.85581e-05
6.80101	2.8632e-05
6.80375	2.86359e-05
6.80648	5.72811e-05
6.80922	2.86509e-05
6.81196	2.86647e-05
6.82839	5.74357e-05
6.83386	2.87601e-05
6.8366	2.8775e-05
6.84481	2.87924e-05
6.84755	5.76252e-05
6.85029	2.8841e-05
6.8585	8.67654e-05
6.86124	2.89309e-05
6.87219	2.89987e-05
6.88041	2.9036e-05
6.88588	2.9045e-05
6.88862	2.90702e-05
6.916	2.92466e-05
6.92421	2.9258e-05
6.92969	2.93116e-05
6.94064	2.93811e-05
6.95707	2.94885e-05
6.95981	5.89851e-05
6.96255	2.95111e-05
6.96528	5.90506e-05
6.97076	2.95594e-05
6.9735	2.95841e-05
6.97623	8.87685e-05
6.98171	2.96041e-05
6.98445	2.96264e-05
6.98992	2.96433e-05
6.99266	2.96613e-05
6.99814	2.96624e-05
7.00088	5.93285e-05
7.01183	2.97015e-05
7.0173	5.94118e-05
7.03373	5.94946e-05
7.03647	2.97545e-05
7.03921	2.9768e-05
7.04468	2.9828e-05
7.05016	2.9891e-05
7.0529	2.98934e-05
7.06111	5.98446e-05
7.06385	5.99222e-05
7.06659	2.99843e-05
7.07206	3.00101e-05
7.07754	3.00294e-05
7.08301	3.00768e-05
7.08849	6.02434e-05
7.0967	3.01417e-05
7.10492	3.02064e-05
7.11587	3.02552e-05
7.12134	6.06025e-05
7.12682	3.03451e-05
7.12956	6.06944e-05
7.13503	3.03674e-05
7.13777	3.03902e-05
7.14599	3.04746e-05
7.14872	3.04766e-05
7.15146	3.04827e-05
7.1542	3.05054e-05
7.15694	3.05316e-05
7.16515	3.05872e-05
7.17063	3.05897e-05
7.17884	3.06459e-05
7.18158	3.06662e-05
7.18706	3.06749e-05
7.18979	3.0678e-05
7.19253	3.06944e-05
7.19801	3.07291e-05
7.20074	3.07758e-05
7.20348	3.07997e-05
7.21991	6.17712e-05
7.23086	3.09132e-05
7.23634	3.09398e-05
7.23908	3.09614e-05
7.24455	6.1943e-05
7.25003	3.09888e-05
7.25277	6.20409e-05
7.25824	3.10617e-05
7.26372	3.10833e-05
7.26645	3.10866e-05
7.26919	3.1109e-05
7.27467	3.11541e-05
7.27741	3.11864e-05
7.28014	3.12184e-05
7.28288	6.24433e-05
7.28562	3.12279e-05
7.28836	3.12386e-05
7.30205	9.40187e-05
7.31848	3.14409e-05
7.32395	3.14435e-05
7.32669	3.14629e-05
7.33217	6.30868e-05
7.3349	3.15775e-05
7.34038	3.16114e-05
7.34585	3.16216e-05
7.34859	3.16461e-05
7.35133	3.16843e-05
7.35407	6.34134e-05
7.35681	3.17298e-05
7.36776	3.17524e-05
7.38145	3.18131e-05
7.38419	3.18212e-05
7.38692	3.18292e-05
7.40061	3.18736e-05
7.40335	3.18858e-05
7.4143	3.19362e-05
7.41704	3.19399e-05
7.41978	3.19428e-05
7.42799	3.19596e-05
7.43073	3.19706e-05
7.44168	3.19999e-05
7.44442	3.20256e-05
7.45811	6.41009e-05
7.46359	3.20704e-05
7.4718	3.20976e-05
7.47728	3.20996e-05
7.48275	3.21188e-05
7.4937	6.43446e-05
7.49644	6.43552e-05
7.51013	3.22695e-05
7.51287	3.22719e-05
7.51561	3.22788e-05
7.52108	3.22948e-05
7.52382	3.23098e-05
7.5293	6.46884e-05
7.53203	9.70829e-05
7.54025	3.23786e-05
7.54572	3.24106e-05
7.5512	3.24445e-05
7.55668	3.24675e-05
7.56763	6.51341e-05
7.57036	6.51442e-05
7.5731	3.2577e-05
7.58132	6.53215e-05
7.60322	6.57055e-05
7.6087	3.28797e-05
7.61417	3.29048e-05
7.61965	3.29735e-05
7.62239	3.29959e-05
7.62512	3.30269e-05
7.62786	3.30351e-05
7.6306	3.30378e-05
7.63881	3.30836e-05
7.64703	9.93938e-05
7.6525	3.31458e-05
7.65798	6.64021e-05
7.66619	6.65145e-05
7.67441	3.33083e-05
7.67714	0.00010001
7.67988	6.67678e-05
7.69631	6.69034e-05
7.70179	3.35205e-05
7.70452	3.35243e-05
7.71	3.35434e-05
7.71821	3.36617e-05
7.72369	3.36824e-05
7.72643	3.36843e-05
7.72916	3.37002e-05
7.73464	3.37459e-05
7.73738	3.37783e-05
7.74285	3.37802e-05
7.74559	6.75653e-05
7.74833	3.37902e-05
7.75928	6.78083e-05
7.76202	3.39086e-05
7.76476	0.000101742
7.7675	6.78934e-05
7.77297	3.40114e-05
7.77571	3.40227e-05
7.77845	6.81165e-05
7.78392	6.81285e-05
7.78666	3.40928e-05
7.7894	3.41155e-05
7.80035	6.84204e-05
7.81404	6.85747e-05
7.81678	6.8612e-05
7.82225	3.43126e-05
7.83047	3.43733e-05
7.83321	3.44006e-05
7.83868	6.88835e-05
7.84416	6.89062e-05
7.85237	6.90696e-05
7.85511	3.45489e-05
7.86058	3.45509e-05
7.87701	3.46884e-05
7.88249	3.47074e-05
7.88523	3.47351e-05
7.89892	3.48064e-05
7.90165	3.48267e-05
7.90987	3.49223e-05
7.9263	7.00307e-05
7.93998	3.50821e-05
7.95094	7.04008e-05
7.95367	3.52076e-05
7.95915	3.52406e-05
7.96189	7.05479e-05
7.96736	3.53514e-05
7.97832	7.08196e-05
7.98653	3.54875e-05
7.99748	3.55259e-05
8.01665	0.000142237
8.02212	3.55808e-05
8.03307	3.56034e-05
8.04403	3.56909e-05
8.04676	7.14427e-05
8.0495	7.14551e-05
8.05224	7.14643e-05
8.05498	3.57512e-05
8.06045	3.58264e-05
8.06867	3.58895e-05
8.07141	3.58928e-05
8.07414	3.59035e-05
8.08236	3.59947e-05
8.09057	3.60324e-05
8.09331	3.60441e-05
8.09605	3.60775e-05
8.09878	3.6125e-05
8.11247	3.61804e-05
8.11795	3.62534e-05
8.12343	3.62829e-05
8.12616	3.6285e-05
8.13438	3.63253e-05
8.13712	3.63665e-05
8.13985	3.63989e-05
8.14533	0.000145697
8.14807	3.6431e-05
8.16176	0.000109801
8.16723	3.66126e-05
8.16997	3.66273e-05
8.18092	3.67494e-05
8.18366	3.67609e-05
8.18914	3.6776e-05
8.19735	7.37315e-05
8.20556	3.69096e-05
8.22199	3.70391e-05
8.22747	3.70531e-05
8.23568	3.71345e-05
8.24116	3.71708e-05
8.25485	0.000111791
8.25758	3.72774e-05
8.2658	3.72862e-05
8.27127	3.73348e-05
8.28496	3.73761e-05
8.2877	3.74041e-05
8.29318	3.74609e-05
8.29865	3.74883e-05
8.30687	3.75245e-05
8.32056	3.76246e-05
8.34246	7.55589e-05
8.35067	3.78554e-05
8.36163	7.57839e-05
8.37805	3.79888e-05
8.38079	3.80002e-05
8.39448	3.80609e-05
8.39722	3.80677e-05
8.39996	3.8083e-05
8.40543	3.81104e-05
8.41091	3.81423e-05
8.41365	3.81465e-05
8.41638	3.8151e-05
8.4465	3.82392e-05
8.44924	3.82479e-05
8.45471	3.82528e-05
8.46019	3.82856e-05
8.46293	3.83076e-05
8.47114	7.66782e-05
8.47662	3.83567e-05
8.48757	3.8424e-05
8.49305	3.84275e-05
8.50126	3.84767e-05
8.504	3.84836e-05
8.50947	3.85057e-05
8.52042	0.000115657
8.5259	3.86082e-05
8.52864	3.86105e-05
8.53138	3.86137e-05
8.53685	3.86326e-05
8.54507	3.87003e-05
8.55876	3.87974e-05
8.56697	3.88655e-05
8.57792	3.8932e-05
8.58066	3.89539e-05
8.58614	3.89989e-05
8.59435	7.80269e-05
8.59709	3.90723e-05
8.6053	0.000117417
8.62447	3.93144e-05
8.6272	3.93173e-05
8.64089	3.95024e-05
8.64637	3.95062e-05
8.64911	3.95232e-05
8.65185	3.95602e-05
8.65732	3.96394e-05
8.67649	3.97589e-05
8.6847	3.97915e-05
8.71482	3.99826e-05
8.71756	8.00024e-05
8.72577	4.00057e-05
8.73672	4.01318e-05
8.74767	4.01763e-05
8.75041	4.02134e-05
8.75315	4.02507e-05
8.75589	4.03155e-05
8.77231	4.043e-05
8.77505	4.04655e-05
8.77779	4.04724e-05
8.79148	4.06266e-05
8.79696	4.07122e-05
8.83255	4.10215e-05
8.83529	4.10256e-05
8.8435	8.21654e-05
8.84624	4.11339e-05
8.84898	4.11839e-05
8.85719	8.24716e-05
8.85993	8.25053e-05
8.86267	4.12894e-05
8.8654	4.13508e-05
8.87909	4.14078e-05
8.88457	4.14668e-05
8.88731	4.14951e-05
8.89278	4.15382e-05
8.901	4.15929e-05
8.91469	4.17206e-05
8.9229	4.18196e-05
8.92564	4.18527e-05
8.92838	4.19367e-05
8.93659	4.19638e-05
8.94207	4.20568e-05
8.94754	4.21661e-05
8.95576	4.21941e-05
8.96671	4.23548e-05
8.96944	4.23621e-05
8.97218	4.23661e-05
8.97492	4.23804e-05
8.97766	8.48151e-05
8.98861	8.5021e-05
8.99135	8.50647e-05
8.99409	8.50883e-05
8.99682	4.25665e-05
8.99956	4.25719e-05
9.01051	4.2582e-05
9.02147	4.25919e-05
9.0242	4.26046e-05
9.03789	4.26974e-05
9.04884	4.28014e-05
9.05158	4.28199e-05
9.05432	8.57752e-05
9.0598	4.29756e-05
9.07896	0.000172542
9.09265	8.64419e-05
9.11455	4.34164e-05
9.11729	4.34682e-05
9.12824	4.35276e-05
9.1392	4.36823e-05
9.14741	4.37258e-05
9.15015	4.37597e-05
9.15289	4.38025e-05
9.15562	8.77098e-05
9.16384	4.3896e-05
9.16658	4.39133e-05
9.16931	4.39274e-05
9.17479	4.39664e-05
9.18027	4.4012e-05
9.183	4.40184e-05
9.18574	8.8076e-05
9.18848	4.40977e-05
9.19943	4.42388e-05
9.20217	8.84901e-05
9.20491	4.42588e-05
9.20764	4.42794e-05
9.21312	4.43591e-05
9.22407	4.44159e-05
9.23229	4.45235e-05
9.23502	4.45622e-05
9.24324	4.45846e-05
9.26514	8.93998e-05
9.27335	8.96303e-05
9.27609	8.96524e-05
9.27883	4.48422e-05
9.28704	4.49342e-05
9.30621	9.0167e-05
9.31716	9.03315e-05
9.32538	4.52463e-05
9.32811	4.52849e-05
9.33085	4.53731e-05
9.33906	4.53934e-05
9.3418	4.54269e-05
9.34454	4.54962e-05
9.34728	4.55401e-05
9.35275	9.12501e-05
9.35549	4.56404e-05
9.36644	4.57449e-05
9.37192	4.57933e-05
9.38561	4.5883e-05
9.39109	4.59209e-05
9.39382	4.59287e-05
9.40751	4.60211e-05
9.41573	9.20617e-05
9.41846	4.60514e-05
9.42942	4.61012e-05
9.43215	4.61162e-05
9.43763	4.61284e-05
9.44858	4.616e-05
9.45406	9.23273e-05
9.4568	4.61729e-05
9.45953	4.61787e-05
9.46501	4.62044e-05
9.46775	4.62081e-05
9.47322	4.62132e-05
9.4787	4.62511e-05
9.48144	4.62615e-05
9.48417	4.62787e-05
9.48691	4.62841e-05
9.49513	4.6327e-05
9.51977	4.6465e-05
9.52251	4.65125e-05
9.54167	9.32972e-05
9.5581	4.67306e-05
9.56631	4.68006e-05
9.56905	4.68166e-05
9.57179	4.68239e-05
9.58	4.70021e-05
9.58822	4.70361e-05
9.61833	4.73583e-05
9.62107	4.73651e-05
9.62655	4.7381e-05
9.63202	9.48941e-05
9.64297	0.000142747
9.65119	9.52763e-05
9.66762	4.77884e-05
9.67035	9.55938e-05
9.67309	4.7845e-05
9.67583	4.78943e-05
9.69226	4.80118e-05
9.70595	9.62458e-05
9.70868	4.81962e-05
9.71416	4.83081e-05
9.72511	4.83867e-05
9.73606	4.8506e-05
9.74428	4.859e-05
9.74975	9.73443e-05
9.76071	4.86787e-05
9.76618	4.87473e-05
9.76892	4.87809e-05
9.77166	4.88303e-05
9.78261	4.88748e-05
9.78535	4.89148e-05
9.78808	4.89467e-05
9.79082	4.89819e-05
9.79356	4.89871e-05
9.7963	9.8013e-05
9.80725	4.91119e-05
9.81273	4.9192e-05
9.8182	9.84404e-05
9.82915	4.94631e-05
9.83189	4.94799e-05
9.83463	4.94917e-05
9.83737	4.95153e-05
9.84284	4.95879e-05
9.85106	4.97308e-05
9.85653	9.94939e-05
9.86201	4.98304e-05
9.86475	4.98649e-05
9.8757	9.98825e-05
9.8976	5.01932e-05
9.90308	5.02834e-05
9.91403	0.000151046
9.9195	0.000100829
9.92498	5.05372e-05
9.93046	5.0554e-05
9.94141	5.067e-05
9.9551	5.07598e-05
9.96057	5.08471e-05
9.96605	0.000101885
9.96879	5.09643e-05
9.97153	0.000153004
9.98248	5.11574e-05
9.98522	5.11724e-05
9.99069	5.11879e-05
9.99343	5.12069e-05
10.0016	5.12477e-05
10.0235	5.12827e-05
10.0318	5.13021e-05
10.0482	5.14057e-05
10.0619	5.15902e-05
10.0646	5.15956e-05
10.0701	5.16278e-05
10.0728	5.16612e-05
10.081	0.000103508
10.0865	5.17798e-05
10.0893	0.000103612
10.092	5.18793e-05
10.1002	5.19757e-05
10.1029	5.19925e-05
10.1084	5.20406e-05
10.1112	0.000104275
10.1139	5.21719e-05
10.1166	5.22235e-05
10.1194	0.000104464
10.1248	5.22546e-05
10.1303	5.23576e-05
10.1331	5.2388e-05
10.1385	5.24331e-05
10.1468	5.24969e-05
10.155	5.26284e-05
10.1604	0.000105265
10.1687	5.27303e-05
10.1796	5.28286e-05
10.1933	0.000106025
10.196	5.30216e-05
10.2042	5.30762e-05
10.2125	5.31799e-05
10.2152	0.000106378
10.2262	5.33023e-05
10.2289	5.33395e-05
10.2316	0.000106806
10.2398	5.34532e-05
10.2481	5.35623e-05
10.259	5.36535e-05
10.2727	5.3788e-05
10.2836	5.38951e-05
10.2864	5.39411e-05
10.2946	5.40212e-05
10.2973	5.4053e-05
10.3028	5.41232e-05
10.3083	0.000108512
10.311	5.42703e-05
10.3165	5.43088e-05
10.322	0.000108882
10.3302	5.45767e-05
10.3329	5.45844e-05
10.3411	0.000164091
10.3439	5.47597e-05
10.3466	0.000109597
10.3494	0.000109629
10.3576	5.48531e-05
10.363	5.49414e-05
10.3658	5.49855e-05
10.3685	5.49957e-05
10.3713	5.50227e-05
10.3767	5.50545e-05
10.4014	0.000110588
10.4178	5.54487e-05
10.4342	5.5513e-05
10.437	5.55751e-05
10.4424	5.56028e-05
10.4479	5.56146e-05
10.4507	5.56295e-05
10.4589	0.000167079
10.4616	0.000111481
10.4671	5.57515e-05
10.4835	5.58691e-05
10.4863	0.00011176
10.4917	5.59426e-05
10.4972	0.000112013
10.5082	0.000168152
10.5273	5.62082e-05
10.5301	5.62499e-05
10.5438	5.63714e-05
10.5465	5.64127e-05
10.5547	0.000113222
10.5574	5.66871e-05
10.5602	5.66955e-05
10.5629	5.67031e-05
10.5657	0.000113556
10.5766	5.69411e-05
10.5821	5.69496e-05
10.5848	0.000227957
10.5985	5.72724e-05
10.6012	5.72966e-05
10.6067	0.000114786
10.6259	5.75894e-05
10.656	5.80214e-05
10.6615	5.80752e-05
10.667	5.81626e-05
10.6779	5.81849e-05
10.6834	5.82533e-05
10.6861	5.83286e-05
10.6889	5.83511e-05
10.6971	5.8461e-05
10.6998	5.85001e-05
10.7053	0.000117311
10.7162	5.8824e-05
10.7217	5.89081e-05
10.7299	5.89971e-05
10.7409	5.90461e-05
10.7464	0.000118272
10.7573	5.92569e-05
10.76	0.000118612
10.7628	5.93804e-05
10.7683	0.000119079
10.771	0.000119134
10.7737	5.95892e-05
10.7765	5.9626e-05
10.7956	5.99007e-05
10.8011	6.00965e-05
10.8039	0.000120316
10.8175	6.03725e-05
10.8203	6.0438e-05
10.8285	6.05985e-05
10.8367	0.000121396
10.8449	6.09999e-05
10.8477	6.10035e-05
10.8668	6.13203e-05
10.8696	0.00018404
10.886	6.17202e-05
10.8942	6.17703e-05
10.8997	6.19516e-05
10.9052	6.20642e-05
10.9079	6.20686e-05
10.9161	6.22584e-05
10.9188	0.000186937
10.9216	6.24093e-05
10.9298	0.000124964
10.949	6.28357e-05
10.9517	6.29224e-05
10.9544	6.29908e-05
10.9709	6.32576e-05
10.9791	6.35361e-05
10.9818	6.35439e-05
10.99	6.35663e-05
10.9928	6.35892e-05
11.0037	0.000127422
11.0092	0.000127507
11.0147	6.38113e-05
11.0202	0.000127637
11.0229	6.38361e-05
11.0393	0.000128174
11.0421	6.41118e-05
11.0475	6.42725e-05
11.0585	6.45588e-05
11.0612	6.45666e-05
11.0694	6.48551e-05
11.0722	6.49163e-05
11.0749	6.50514e-05
11.0831	0.000130206
11.0886	6.52331e-05
11.0913	0.000130577
11.105	6.55284e-05
11.1132	6.58547e-05
11.116	0.00019759
11.1187	0.000131769
11.1215	0.000131853
11.1351	6.62539e-05
11.1461	0.000199382
11.1516	6.66959e-05
11.1598	6.67278e-05
11.1653	6.68882e-05
11.1735	0.000134206
11.1954	6.75666e-05
11.2091	6.7964e-05
11.2392	6.84834e-05
11.2474	6.88944e-05
11.2529	0.000137818
11.2666	6.93075e-05
11.283	6.96122e-05
11.3022	7.00061e-05
11.3104	0.00014038
11.3186	0.000140941
11.3268	7.07381e-05
11.3323	7.07932e-05
11.3514	7.13694e-05
11.3542	7.14337e-05
11.3569	0.00014306
11.3651	7.16918e-05
11.3706	7.17104e-05
11.3733	7.1756e-05
11.3761	7.18361e-05
11.3816	7.19545e-05
11.398	0.000144182
11.4172	7.22477e-05
11.4254	7.23134e-05
11.4308	7.24309e-05
11.4473	7.26827e-05
11.461	7.28896e-05
11.4664	7.29153e-05
11.4746	0.000146136
11.4856	7.32232e-05
11.4966	7.33125e-05
11.4993	7.33268e-05
11.5048	7.33538e-05
11.5075	7.34077e-05
11.5102	0.000147047
11.5185	7.36706e-05
11.5267	7.37305e-05
11.5294	7.38266e-05
11.5349	7.39221e-05
11.5458	7.41155e-05
11.5623	7.44645e-05
11.565	7.45216e-05
11.5705	7.4721e-05
11.5732	7.47282e-05
11.576	0.000149475
11.5814	7.48125e-05
11.5924	7.51633e-05
11.5951	0.000150364
11.6033	7.53167e-05
11.6143	7.56398e-05
11.628	7.59813e-05
11.6334	7.61067e-05
11.6362	7.61186e-05
11.6389	0.000152344
11.6499	7.68056e-05
11.6526	7.68188e-05
11.6553	7.68425e-05
11.6608	7.69853e-05
11.669	0.000154651
11.6718	7.73483e-05
11.6909	7.77415e-05
11.6964	7.77506e-05
11.7101	7.81531e-05
11.743	7.91253e-05
11.7457	7.93109e-05
11.7621	7.96774e-05
11.7676	7.98356e-05
11.784	8.02802e-05
11.7895	0.00016059
11.795	8.05118e-05
11.8005	8.08135e-05
11.8114	0.0001622
11.8141	0.00024376
11.8169	8.1459e-05
11.8278	8.18243e-05
11.8497	8.25385e-05
11.8662	0.000166137
11.8689	0.000166293
11.8716	8.32874e-05
11.8826	8.38842e-05
11.8853	8.39078e-05
11.8881	8.39603e-05
11.8908	8.40423e-05
11.8935	8.43391e-05
11.9127	8.50486e-05
11.9237	8.5394e-05
11.9428	8.62201e-05
11.951	8.65406e-05
11.9702	8.72304e-05
12.0168	0.000175743
12.025	8.79653e-05
12.0496	8.89074e-05
12.066	8.96102e-05
12.0825	0.000180047
12.0852	9.02397e-05
12.0879	9.03219e-05
12.0907	9.04907e-05
12.0934	9.05192e-05
12.1071	0.000181871
12.1126	0.000182381
12.129	9.18185e-05
12.1482	0.000185559
12.1673	9.36703e-05
12.1701	9.36838e-05
12.2029	0.000190011
12.2084	9.52978e-05
12.2194	9.57929e-05
12.2248	9.61518e-05
12.2385	9.65175e-05
12.2659	9.76506e-05
12.2769	9.81468e-05
12.2933	9.86759e-05
12.3042	9.92147e-05
12.3125	9.94382e-05
12.3234	0.00010028
12.3426	0.000101109
12.3508	0.000101424
12.3563	0.000101849
12.3617	0.000101979
12.3645	0.000102005
12.3727	0.000102131
12.3754	0.000102226
12.3864	0.000102444
12.4138	0.000102989
12.4274	0.000103186
12.4357	0.000103379
12.4384	0.000206869
12.4466	0.000207076
12.5014	0.000104785
12.5041	0.000209671
12.5068	0.000104969
12.5151	0.00010523
12.5342	0.000105784
12.5534	0.000106759
12.5589	0.000106832
12.5616	0.000107076
12.5698	0.000215549
12.5726	0.000107834
12.578	0.000107922
12.5917	0.000109042
12.5945	0.000109088
12.6109	0.000110565
12.6218	0.000111137
12.6492	0.000112604
12.6629	0.000113329
12.6739	0.000113642
12.6875	0.000114728
12.6958	0.000230082
12.7012	0.000115734
12.7259	0.000233686
12.7286	0.000116903
12.7314	0.000234186
12.7697	0.000119096
12.7752	0.000119381
12.8108	0.000242359
12.8299	0.000122347
12.8327	0.000245506
12.8354	0.000123274
12.8381	0.000123703
12.8573	0.000125161
12.86	0.000125191
12.8683	0.000251095
12.871	0.000126065
12.8874	0.000127129
12.9121	0.000129241
12.9148	0.000129805
12.923	0.000129955
12.9312	0.00013105
12.934	0.00013147
12.9449	0.000263771
12.9504	0.000132574
12.9531	0.000133109
12.9559	0.000133154
12.9586	0.000266522
12.9641	0.000133802
12.975	0.000135191
12.9805	0.000135299
12.986	0.000135612
12.9997	0.000136291
13.0134	0.000136698
13.038	0.000137349
13.0407	0.000137692
13.0572	0.000138972
13.0599	0.000139153
13.0626	0.000139517
13.0955	0.000284144
13.0982	0.000142472
13.1311	0.000145677
13.1475	0.000148133
13.1503	0.000148195
13.1612	0.000149518
13.1639	0.000149968
13.1722	0.000150088
13.2187	0.000154505
13.2324	0.000155544
13.2653	0.000159076
13.2735	0.000320248
13.2817	0.00032264
13.2899	0.000162097
13.2954	0.00016388
13.3173	0.000166979
13.331	0.000168596
13.3392	0.000169758
13.3474	0.000170349
13.3529	0.000171588
13.3583	0.000171977
13.3638	0.000172413
13.4213	0.000176541
13.446	0.000356451
13.4487	0.000357484
13.5308	0.000183603
13.5774	0.000188822
13.5883	0.000190947
13.5965	0.00019165
13.6048	0.000388943
13.613	0.000194725
13.6157	0.000194757
13.6458	0.000201486
13.6486	0.000201574
13.6622	0.000204781
13.6677	0.000204982
13.6842	0.000207505
13.6924	0.000417127
13.6978	0.000422124
13.7061	0.000212076
13.7143	0.000427662
13.728	0.000214727
13.7444	0.000217592
13.7855	0.000224495
13.8046	0.00022739
13.8101	0.000229233
13.8156	0.000230956
13.821	0.000231034
13.8347	0.000233614
13.8457	0.000234533
13.8484	0.000236076
13.8703	0.000239363
13.895	0.00024414
13.9087	0.000247428
13.9251	0.000251141
13.9333	0.000252637
14.0072	0.000530989
14.0319	0.000266344
14.0428	0.000269444
14.0483	0.000270311
14.051	0.000270435
14.062	0.000273191
14.0729	0.000549377
14.0921	0.000280527
14.0948	0.000280822
14.0976	0.000282133
14.1003	0.000283182
14.177	0.000304296
14.2153	0.000321089
14.2372	0.000329165
14.2783	0.000343796
14.3166	0.000718879
14.3741	0.000379862
14.4015	0.00038577
14.4234	0.000389653
14.4289	0.00039092
14.4946	0.000401011
14.5055	0.000403968
14.5083	0.000404513
14.5247	0.000408644
14.5411	0.000411878
14.5521	0.000417573
14.6068	0.000448049
14.615	0.000454814
14.6616	0.000480457
14.7711	0.000561663
14.7766	0.000562104
14.7958	0.000569684
14.8204	0.000586694
14.8341	0.000604288
14.9025	0.000658261
14.9107	0.000668505
15.012	0.000747386
15.0832	0.000810482
15.0914	0.000820039
15.3242	0.00145794
15.713	0.00888653
15.8115	0.0502167

## Sheet: post_op_pca
_t	h0
0.00821378	1.32747e-06
0.0109517	1.3275e-06
0.0136896	1.32757e-06
0.0164276	1.3276e-06
0.0219034	1.32765e-06
0.038331	1.32793e-06
0.0465447	1.32823e-06
0.073924	1.32844e-06
0.208082	1.32953e-06
0.44902	1.33077e-06
0.684481	1.33354e-06
1.06779	1.33545e-06
1.1554	1.33575e-06
1.15814	1.33606e-06
1.21838	1.3369e-06
1.27587	1.33761e-06
1.28956	1.33827e-06
1.35254	1.33937e-06
1.3717	1.33989e-06
1.39908	1.34057e-06
1.41551	1.3408e-06
1.41825	1.34175e-06
1.42098	1.34313e-06
1.4292	1.34457e-06
1.48122	1.34491e-06
1.5086	1.3455e-06
1.56609	1.34668e-06
1.61811	1.34776e-06
1.67287	1.34822e-06
1.69204	1.34851e-06
1.72763	1.34893e-06
1.7468	1.34919e-06
1.77965	1.35013e-06
1.81524	1.3518e-06
1.82346	1.35206e-06
1.8481	2.70864e-06
1.87	1.35571e-06
1.88095	1.35613e-06
1.89191	1.35841e-06
1.91107	1.36038e-06
2.03154	1.36784e-06
2.05344	1.36897e-06
2.0644	1.36998e-06
2.07809	1.37171e-06
2.20403	1.38346e-06
2.20677	1.38446e-06
2.22046	4.15742e-06
2.22867	1.38694e-06
2.24784	1.38834e-06
2.27522	2.7811e-06
2.35188	1.39689e-06
2.37652	1.39796e-06
2.47235	1.40062e-06
2.5052	1.40278e-06
2.61472	1.40843e-06
2.63388	2.82093e-06
2.69959	1.41767e-06
2.7215	1.41935e-06
2.74888	1.42361e-06
2.76257	1.42553e-06
2.78447	1.43e-06
2.79816	1.43282e-06
2.80911	1.4344e-06
2.81185	2.86998e-06
2.8228	1.43562e-06
2.83923	1.43747e-06
2.86113	1.43905e-06
2.86387	2.88015e-06
2.92137	1.44557e-06
2.9241	1.44644e-06
2.92684	1.44699e-06
2.93506	1.44752e-06
2.9597	1.45056e-06
2.97339	2.90458e-06
2.99803	1.45476e-06
3.00898	1.45537e-06
3.01719	1.45605e-06
3.0391	1.45728e-06
3.07743	1.46216e-06
3.10481	1.46537e-06
3.14861	1.46984e-06
3.15957	1.47196e-06
3.17873	1.47486e-06
3.18421	1.47628e-06
3.20064	1.48042e-06
3.20337	1.48111e-06
3.22801	2.97108e-06
3.26087	1.48875e-06
3.27456	1.49019e-06
3.28551	2.98245e-06
3.29646	1.49409e-06
3.31837	1.49662e-06
3.32658	1.49776e-06
3.33753	1.49897e-06
3.36491	1.50401e-06
3.39777	1.50798e-06
3.44157	1.51067e-06
3.45252	1.51161e-06
3.57299	1.52292e-06
3.58394	1.52427e-06
3.58942	1.52477e-06
3.5949	1.52519e-06
3.61406	1.52641e-06
3.62775	1.52891e-06
3.64692	1.53217e-06
3.66882	1.53622e-06
3.67977	1.53727e-06
3.69072	1.54062e-06
3.72084	1.54398e-06
3.74822	1.54688e-06
3.7537	1.54832e-06
3.76739	1.54927e-06
3.80024	1.55496e-06
3.83036	1.56057e-06
3.8331	1.56143e-06
3.86869	1.56969e-06
3.87143	1.57017e-06
3.90702	1.57584e-06
3.9125	1.57649e-06
3.96178	1.5861e-06
3.98642	1.58909e-06
3.9919	1.59028e-06
4.01654	1.59187e-06
4.01927	1.59353e-06
4.03844	1.59791e-06
4.07403	1.60136e-06
4.07677	1.60184e-06
4.08499	1.60226e-06
4.13974	1.6093e-06
4.16986	1.6127e-06
4.20819	1.61832e-06
4.22188	1.62006e-06
4.26843	1.62539e-06
4.27938	1.62624e-06
4.31771	1.63177e-06
4.37521	1.63999e-06
4.38889	1.6424e-06
4.39437	1.64299e-06
4.40532	1.64492e-06
4.4108	1.64543e-06
4.44639	1.64896e-06
4.45187	1.64952e-06
4.45734	3.30403e-06
4.49294	3.31105e-06
4.55317	1.6667e-06
4.57507	1.67088e-06
4.63531	1.68188e-06
4.64352	1.6827e-06
4.70102	1.69189e-06
4.70923	1.69501e-06
4.73935	1.7019e-06
4.76399	1.70648e-06
4.77494	1.70878e-06
4.82423	1.71706e-06
4.8297	1.71908e-06
4.86256	1.72766e-06
4.91458	1.73645e-06
4.94469	3.48807e-06
4.94743	1.74551e-06
4.95291	1.74691e-06
4.95838	1.74863e-06
4.9666	1.74923e-06
4.97755	1.75224e-06
4.99124	3.51189e-06
4.99398	1.75886e-06
4.99671	1.76076e-06
5.0104	1.76305e-06
5.02683	1.76492e-06
5.046	1.76895e-06
5.04874	1.76952e-06
5.05147	1.77064e-06
5.06242	1.77241e-06
5.0679	3.55028e-06
5.11992	1.78419e-06
5.1254	1.78569e-06
5.13087	1.78739e-06
5.13361	1.78808e-06
5.13909	1.78829e-06
5.15004	1.79043e-06
5.16373	1.79331e-06
5.16647	1.79451e-06
5.17742	1.79565e-06
5.19111	1.79824e-06
5.21027	1.80195e-06
5.21849	1.80239e-06
5.2267	1.80423e-06
5.25134	1.80975e-06
5.25408	1.81059e-06
5.25682	1.8117e-06
5.2842	1.81597e-06
5.29789	1.81879e-06
5.31158	1.82126e-06
5.31431	1.82191e-06
5.33074	1.82524e-06
5.34443	1.83251e-06
5.37181	1.83611e-06
5.47311	1.84807e-06
5.47585	1.85006e-06
5.49228	1.85313e-06
5.49775	1.8538e-06
5.51144	3.71582e-06
5.51692	1.86121e-06
5.54978	1.86687e-06
5.55799	1.86998e-06
5.59084	1.87592e-06
5.59632	1.87796e-06
5.59906	1.87965e-06
5.62644	1.88776e-06
5.63739	1.8888e-06
5.7031	1.90053e-06
5.71679	1.90268e-06
5.75512	1.9114e-06
5.7825	1.91556e-06
5.79893	1.92007e-06
5.80166	1.92182e-06
5.82357	1.928e-06
5.84547	1.93272e-06
5.85642	1.93434e-06
5.85916	1.9359e-06
5.86464	1.93677e-06
5.90844	3.89704e-06
5.92213	1.95233e-06
5.93035	1.95437e-06
5.94677	1.95931e-06
5.95499	1.96204e-06
5.96046	1.96381e-06
5.97142	3.93278e-06
5.98511	1.968e-06
5.99058	3.94276e-06
6.00153	3.94951e-06
6.00975	3.95724e-06
6.03713	1.9845e-06
6.07546	1.99656e-06
6.08641	2.00141e-06
6.1001	2.00328e-06
6.10284	2.00389e-06
6.14391	2.01409e-06
6.15212	2.01511e-06
6.1576	2.01792e-06
6.16855	2.02268e-06
6.18771	2.02612e-06
6.26437	2.05268e-06
6.27806	2.05568e-06
6.30271	2.06015e-06
6.34377	2.07374e-06
6.3602	4.15254e-06
6.36568	2.07736e-06
6.36842	2.07821e-06
6.37663	2.08357e-06
6.3821	2.08619e-06
6.38484	2.08862e-06
6.38758	2.08898e-06
6.39853	2.09801e-06
6.41496	4.20514e-06
6.4177	2.10736e-06
6.43139	2.10974e-06
6.44508	2.11474e-06
6.45329	2.11999e-06
6.45603	6.3739e-06
6.47246	2.13011e-06
6.48067	2.13101e-06
6.49162	2.13425e-06
6.52448	2.13839e-06
6.5409	2.1443e-06
6.54364	2.14605e-06
6.54912	2.14853e-06
6.57924	2.1586e-06
6.60388	4.34604e-06
6.62304	2.18023e-06
6.69149	6.62533e-06
6.69697	2.21281e-06
6.74351	2.23317e-06
6.76541	4.48025e-06
6.7791	2.25074e-06
6.79553	2.2618e-06
6.80922	2.2662e-06
6.8147	2.26912e-06
6.83934	2.28339e-06
6.85029	2.28765e-06
6.85577	2.28941e-06
6.90505	2.30806e-06
6.91052	2.31439e-06
6.92421	2.32156e-06
6.95433	2.33659e-06
6.95981	2.33741e-06
6.96528	2.34342e-06
6.97076	2.35146e-06
6.98719	2.35757e-06
7.00909	2.3612e-06
7.02004	2.36218e-06
7.06111	2.37853e-06
7.06932	2.39017e-06
7.0748	4.78213e-06
7.12956	2.42207e-06
7.14872	2.42867e-06
7.1761	2.43924e-06
7.20348	2.45488e-06
7.23086	2.46453e-06
7.24729	2.4695e-06
7.28288	2.49062e-06
7.29383	2.49706e-06
7.32395	2.50606e-06
7.35407	2.53087e-06
7.36776	2.53876e-06
7.38692	2.54539e-06
7.40061	2.54912e-06
7.40883	2.55315e-06
7.43347	5.11862e-06
7.44168	2.56048e-06
7.49096	2.57186e-06
7.55941	2.59899e-06
7.57858	2.61209e-06
7.58405	2.61758e-06
7.61143	2.63837e-06
7.62512	2.64624e-06
7.63607	2.64784e-06
7.64155	5.29965e-06
7.64976	2.65079e-06
7.66619	2.66063e-06
7.66893	5.32415e-06
7.69905	2.67702e-06
7.71547	2.68433e-06
7.74559	2.69369e-06
7.75381	2.70085e-06
7.77571	2.71679e-06
7.79487	2.73029e-06
7.83321	2.74851e-06
7.97832	2.84399e-06
7.98927	2.8512e-06
7.99474	2.85296e-06
8.01938	2.85767e-06
8.0276	2.8598e-06
8.04676	2.87388e-06
8.05498	2.87862e-06
8.06319	2.88841e-06
8.06593	2.89158e-06
8.07414	2.89291e-06
8.08509	2.90223e-06
8.10152	2.90978e-06
8.1289	2.91941e-06
8.19187	2.9697e-06
8.24937	3.00406e-06
8.27949	3.01837e-06
8.2877	3.02198e-06
8.29044	3.02912e-06
8.30687	3.03855e-06
8.31508	3.04768e-06
8.33151	3.05516e-06
8.33425	3.05739e-06
8.37258	3.07198e-06
8.39448	3.08094e-06
8.39996	3.08288e-06
8.4684	3.10744e-06
8.50947	3.1188e-06
8.5478	3.13896e-06
8.57792	3.16154e-06
8.61078	3.17641e-06
8.63268	3.19166e-06
8.66553	3.22934e-06
8.6847	3.24843e-06
8.75041	3.294e-06
8.75589	3.29959e-06
8.77779	6.63618e-06
8.79422	3.33747e-06
8.84076	3.37699e-06
8.85993	3.40462e-06
8.87088	3.41172e-06
8.89552	3.42854e-06
8.90373	3.43908e-06
8.91469	3.45286e-06
8.92016	3.46429e-06
8.93659	3.49036e-06
8.98313	3.5536e-06
8.98587	3.55458e-06
8.98861	3.55623e-06
8.99135	3.55981e-06
9.00504	3.56127e-06
9.02147	3.56267e-06
9.02694	3.56539e-06
9.02968	3.56646e-06
9.12277	3.65798e-06
9.13646	3.66675e-06
9.1392	3.68435e-06
9.17479	3.71168e-06
9.19395	3.73701e-06
9.21586	3.76747e-06
9.22681	3.77887e-06
9.22955	3.78392e-06
9.2624	3.79761e-06
9.27335	3.80971e-06
9.32538	3.85818e-06
9.34728	3.88642e-06
9.37192	3.90988e-06
9.3774	7.82364e-06
9.38287	3.91587e-06
9.38835	3.92287e-06
9.44311	3.9477e-06
9.50608	3.98087e-06
9.51155	3.98847e-06
9.52798	4.00345e-06
9.53893	4.01647e-06
9.56084	4.02733e-06
9.56905	4.02924e-06
9.58	4.04738e-06
9.62107	4.08245e-06
9.70047	4.16027e-06
9.70868	4.17637e-06
9.73333	4.19694e-06
9.7388	8.39471e-06
9.74154	4.19868e-06
9.81273	4.24982e-06
9.82642	4.27127e-06
9.84011	4.28291e-06
9.85653	4.30223e-06
9.86475	4.31209e-06
9.8757	4.33108e-06
9.88117	4.33722e-06
9.89213	4.35173e-06
9.8976	4.35631e-06
9.90582	4.36796e-06
9.91677	4.37524e-06
9.92498	4.40294e-06
9.93593	4.41207e-06
9.9551	4.43161e-06
9.96605	4.45468e-06
9.97153	4.45678e-06
9.98248	8.94602e-06
10.0208	4.48742e-06
10.0564	4.51694e-06
10.0756	4.52868e-06
10.1002	4.56884e-06
10.1248	4.59714e-06
10.2179	4.66184e-06
10.2289	4.67079e-06
10.2316	4.67401e-06
10.2453	4.70806e-06
10.2535	4.71572e-06
10.2919	4.76297e-06
10.3247	4.80982e-06
10.3329	4.81779e-06
10.3685	9.70252e-06
10.3904	4.88505e-06
10.4151	4.90455e-06
10.4561	4.93248e-06
10.4945	4.97117e-06
10.5027	4.98442e-06
10.5246	5.00125e-06
10.5492	5.02917e-06
10.5958	1.02337e-05
10.5985	5.12844e-06
10.6889	5.23839e-06
10.6943	5.24889e-06
10.7026	5.26209e-06
10.7272	5.28674e-06
10.7546	5.30777e-06
10.7984	5.37876e-06
10.8093	5.41798e-06
10.8121	5.42039e-06
10.8367	5.44978e-06
10.8477	5.4627e-06
10.8504	5.47121e-06
10.875	5.50715e-06
11.0037	5.74685e-06
11.0475	5.80744e-06
11.0996	5.95882e-06
11.1105	5.98237e-06
11.1351	6.08091e-06
11.1598	6.13881e-06
11.1844	6.19954e-06
11.1899	6.21245e-06
11.1926	6.21428e-06
11.2063	6.23099e-06
11.2994	6.53825e-06
11.3022	6.57887e-06
11.3049	6.59931e-06
11.3213	6.62267e-06
11.3733	6.71169e-06
11.3952	6.75033e-06
11.4172	6.77304e-06
11.4226	6.77578e-06
11.4555	6.81628e-06
11.4582	6.82145e-06
11.4692	6.84575e-06
11.4938	6.88977e-06
11.576	6.99826e-06
11.6718	7.23555e-06
11.7074	7.3081e-06
11.7183	7.32907e-06
11.7211	2.20772e-05
11.7758	7.46335e-06
11.8388	7.66244e-06
11.8415	7.68958e-06
11.8799	7.83929e-06
11.8963	7.91306e-06
11.9702	8.25839e-06
11.9729	8.2743e-06
11.9812	8.28845e-06
12.0168	8.32917e-06
12.0606	1.70209e-05
12.1044	8.66688e-06
12.1098	8.69043e-06
12.1701	9.00986e-06
12.192	9.08079e-06
12.2194	9.1781e-06
12.244	9.27015e-06
12.2577	9.32891e-06
12.2714	9.39492e-06
12.3699	9.80999e-06
12.4192	9.88956e-06
12.4466	9.96804e-06
12.4548	1.00024e-05
12.5917	1.05409e-05
12.693	1.09256e-05
12.7204	1.10395e-05
12.8327	1.15535e-05
12.9477	1.25634e-05
12.9805	1.27986e-05
13.0435	1.30697e-05
13.1776	1.3993e-05
13.1968	1.40638e-05
13.2324	1.42878e-05
13.2351	1.43099e-05
13.2461	1.43929e-05
13.3638	1.56489e-05
13.3666	1.56977e-05
13.4131	1.62888e-05
13.6267	1.80393e-05
13.7115	1.98269e-05
13.7471	2.02001e-05
13.821	2.12484e-05
13.9963	2.42695e-05
14.0182	2.44611e-05
14.0209	2.44911e-05
14.1085	2.60764e-05
14.1332	2.67041e-05
15.1462	8.81875e-05

## Sheet: post_op_other
_t	h0
0.0109517	1.74525e-05
0.0164276	1.74554e-05
0.0438068	1.74587e-05
0.0547585	1.74598e-05
0.0684481	1.74605e-05
0.0766619	1.74623e-05
0.0821378	1.74626e-05
0.114993	1.7463e-05
0.117731	1.74635e-05
0.120469	1.7464e-05
0.128683	1.74646e-05
0.183441	1.74654e-05
0.188917	1.74665e-05
0.197131	1.74682e-05
0.202607	1.74693e-05
0.208082	1.74704e-05
0.216296	1.74717e-05
0.240937	1.74722e-05
0.243675	1.74726e-05
0.265579	1.74736e-05
0.301172	1.74744e-05
0.314861	1.74753e-05
0.317599	1.74766e-05
0.323075	1.74776e-05
0.336765	1.74782e-05
0.344979	1.74793e-05
0.364144	1.74806e-05
0.38331	1.74811e-05
0.386048	3.49634e-05
0.391523	1.74828e-05
0.394261	1.74833e-05
0.396999	1.74849e-05
0.407951	1.74864e-05
0.427116	1.74871e-05
0.43533	1.74876e-05
0.440806	1.74883e-05
0.443544	1.74889e-05
0.44902	1.74894e-05
0.462709	1.74914e-05
0.465447	3.49846e-05
0.468185	1.74936e-05
0.473661	1.74957e-05
0.484613	1.74975e-05
0.490089	1.74987e-05
0.506516	1.74999e-05
0.520206	1.75007e-05
0.522944	1.75015e-05
0.52842	1.75022e-05
0.533896	1.75036e-05
0.544847	1.75049e-05
0.553061	1.75065e-05
0.569489	1.75075e-05
0.58044	1.75085e-05
0.585916	1.75094e-05
0.616033	1.75099e-05
0.632461	1.75107e-05
0.65984	1.75116e-05
0.665316	1.75121e-05
0.695433	1.7514e-05
0.720074	1.75148e-05
0.733764	1.75154e-05
0.73924	1.75161e-05
0.758405	3.50342e-05
0.766619	1.75185e-05
0.783047	1.75188e-05
0.791261	1.7519e-05
0.796736	3.50418e-05
0.813164	1.75232e-05
0.81864	1.75236e-05
0.824116	1.75241e-05
0.829592	1.75249e-05
0.832329	1.75258e-05
0.837805	1.75268e-05
0.846019	1.75278e-05
0.859709	1.75284e-05
0.865185	1.75288e-05
0.873398	1.75295e-05
0.876136	1.75302e-05
0.878874	3.50627e-05
0.881612	1.75336e-05
0.88435	1.75351e-05
0.895302	1.75359e-05
0.900778	1.75365e-05
0.903515	1.75385e-05
0.925419	3.50818e-05
0.933633	1.75423e-05
0.939109	1.75427e-05
0.947322	1.75433e-05
0.952798	1.75438e-05
0.961012	3.50893e-05
0.966488	1.75461e-05
0.974702	1.75466e-05
0.977439	1.75469e-05
0.982915	1.75472e-05
0.985653	1.75474e-05
0.988391	1.75477e-05
0.993867	1.75481e-05
1.00482	1.75486e-05
1.01851	1.75493e-05
1.02672	1.75502e-05
1.04315	1.75529e-05
1.08422	5.2677e-05
1.08969	1.75618e-05
1.1116	1.75625e-05
1.13898	1.75635e-05
1.1554	1.75649e-05
1.15814	1.75671e-05
1.16362	3.51396e-05
1.17183	1.75715e-05
1.17731	1.7572e-05
1.18278	1.75728e-05
1.19374	1.75739e-05
1.19647	1.75759e-05
1.19921	1.7578e-05
1.21016	1.75786e-05
1.2129	1.75789e-05
1.21564	1.75795e-05
1.22385	3.51635e-05
1.22933	1.75835e-05
1.24028	1.75838e-05
1.24302	1.75841e-05
1.25397	1.75845e-05
1.26492	1.75853e-05
1.2704	1.75863e-05
1.27314	1.75874e-05
1.27587	1.75882e-05
1.28956	1.75899e-05
1.2923	1.75912e-05
1.30325	1.75926e-05
1.30873	3.51874e-05
1.31147	1.75962e-05
1.32516	1.75969e-05
1.32789	1.75973e-05
1.33063	1.75978e-05
1.34432	1.76026e-05
1.34706	3.52074e-05
1.37444	1.76081e-05
1.37718	1.76091e-05
1.37991	1.76104e-05
1.38539	1.76114e-05
1.39908	1.76125e-05
1.40729	1.76157e-05
1.42098	1.76211e-05
1.43741	1.76246e-05
1.44289	1.76254e-05
1.47027	1.76266e-05
1.47574	1.76276e-05
1.48669	1.76289e-05
1.48943	1.76294e-05
1.49765	1.76306e-05
1.50038	1.7631e-05
1.52229	1.7632e-05
1.5305	1.76335e-05
1.53871	1.76345e-05
1.55514	1.76354e-05
1.56062	1.76379e-05
1.56609	1.76427e-05
1.58526	3.52966e-05
1.588	3.52991e-05
1.59347	1.76509e-05
1.59621	1.7652e-05
1.60442	1.7656e-05
1.6318	1.76603e-05
1.63728	1.76613e-05
1.64276	1.76638e-05
1.65371	1.76646e-05
1.66466	1.76678e-05
1.67013	1.76688e-05
1.67561	3.53442e-05
1.68382	1.7676e-05
1.6893	1.7677e-05
1.7112	1.76831e-05
1.71394	1.76871e-05
1.71668	1.76901e-05
1.71942	1.76908e-05
1.73037	1.76928e-05
1.73311	1.76945e-05
1.75775	1.77037e-05
1.76596	1.77055e-05
1.7687	3.54165e-05
1.77144	1.77123e-05
1.77691	1.77128e-05
1.78239	1.77165e-05
1.79334	1.77217e-05
1.81524	1.77344e-05
1.82346	1.77376e-05
1.8262	1.77416e-05
1.83167	3.55068e-05
1.8481	1.77643e-05
1.85084	1.77754e-05
1.87274	1.78003e-05
1.88643	1.78145e-05
1.88917	1.78207e-05
1.89738	3.56566e-05
1.90012	1.78296e-05
1.90833	3.5695e-05
1.93845	1.78818e-05
1.94393	1.78867e-05
1.95214	1.79069e-05
1.96309	1.79146e-05
1.96583	1.79203e-05
1.97952	1.79314e-05
1.985	1.79336e-05
1.98773	1.79346e-05
1.99321	1.79381e-05
2.00964	1.79458e-05
2.02607	1.79533e-05
2.03702	1.7957e-05
2.04249	1.7973e-05
2.04523	1.79772e-05
2.05071	1.79792e-05
2.05344	1.79799e-05
2.05618	1.79843e-05
2.05892	3.59802e-05
2.06987	1.80014e-05
2.08356	1.80233e-05
2.10273	1.8048e-05
2.10546	3.61082e-05
2.11094	1.80564e-05
2.11642	1.8067e-05
2.11915	1.80716e-05
2.12463	1.80817e-05
2.12737	1.80828e-05
2.13011	3.61676e-05
2.13284	1.80861e-05
2.13832	1.80955e-05
2.14653	1.81029e-05
2.14927	1.81039e-05
2.15201	1.81062e-05
2.15475	1.81124e-05
2.15749	1.81233e-05
2.16296	3.62625e-05
2.16844	1.81348e-05
2.17118	1.814e-05
2.17391	1.81443e-05
2.17665	1.81512e-05
2.18486	3.63186e-05
2.19034	3.63237e-05
2.19308	1.8166e-05
2.20129	1.8183e-05
2.20403	1.81847e-05
2.20677	1.81899e-05
2.20951	1.81919e-05
2.21224	1.81969e-05
2.21772	1.82062e-05
2.2232	1.82197e-05
2.22593	3.64407e-05
2.22867	1.82219e-05
2.23415	3.64745e-05
2.23689	3.64847e-05
2.23962	1.82477e-05
2.2451	1.82481e-05
2.24784	3.64985e-05
2.26153	1.82699e-05
2.27795	1.8289e-05
2.29712	1.83176e-05
2.3026	1.83198e-05
2.31081	1.83337e-05
2.31355	1.83393e-05
2.32997	1.83611e-05
2.33271	1.8366e-05
2.33545	5.51117e-05
2.33819	1.83727e-05
2.36283	1.84026e-05
2.36557	1.84065e-05
2.37378	1.84114e-05
2.38473	1.84163e-05
2.38747	1.84191e-05
2.41485	1.84298e-05
2.41759	1.8431e-05
2.42306	1.8435e-05
2.43128	1.844e-05
2.44223	1.84435e-05
2.44497	1.84482e-05
2.45044	1.84524e-05
2.45866	1.84539e-05
2.4614	3.69118e-05
2.46413	1.84585e-05
2.47235	1.84662e-05
2.48056	1.84755e-05
2.48604	3.69645e-05
2.49699	1.8488e-05
2.50246	1.8497e-05
2.51342	1.85047e-05
2.51615	1.85064e-05
2.51889	1.85103e-05
2.52163	1.85161e-05
2.52437	1.85224e-05
2.52711	3.70483e-05
2.53806	1.85274e-05
2.5408	1.85339e-05
2.54627	3.70831e-05
2.55175	1.85444e-05
2.55448	1.85468e-05
2.5627	1.85633e-05
2.57365	1.85692e-05
2.60103	1.86098e-05
2.60924	1.86161e-05
2.61198	1.86186e-05
2.62841	1.86357e-05
2.63115	3.72782e-05
2.63662	1.86603e-05
2.65579	5.60914e-05
2.66126	1.87098e-05
2.664	1.8712e-05
2.66674	1.87136e-05
2.66948	1.87145e-05
2.68864	1.87472e-05
2.69686	3.75346e-05
2.69959	1.8777e-05
2.70507	1.87785e-05
2.70781	1.87814e-05
2.71055	1.8793e-05
2.71328	1.88029e-05
2.7215	1.88081e-05
2.72424	1.88096e-05
2.74066	1.88341e-05
2.7434	1.88364e-05
2.74614	3.76773e-05
2.74888	1.88442e-05
2.75983	1.8865e-05
2.76531	1.88735e-05
2.76804	1.88811e-05
2.79268	3.78715e-05
2.8009	1.89412e-05
2.8228	1.89735e-05
2.82554	1.89869e-05
2.82828	3.79928e-05
2.83375	1.90092e-05
2.84197	1.90118e-05
2.8447	5.70618e-05
2.84744	1.90299e-05
2.85839	1.90411e-05
2.86387	1.9056e-05
2.87756	1.90849e-05
2.88851	1.91223e-05
2.89125	1.9129e-05
2.89946	1.91313e-05
2.90768	1.9154e-05
2.91589	1.91619e-05
2.91863	1.91662e-05
2.9241	1.91777e-05
2.93506	3.83908e-05
2.94053	1.92098e-05
2.94601	1.92213e-05
2.96791	1.92627e-05
2.97886	1.92714e-05
2.98981	1.92849e-05
2.99255	1.92855e-05
2.99803	1.92943e-05
3.00077	1.92972e-05
3.0035	1.92978e-05
3.00898	1.9299e-05
3.01172	1.93005e-05
3.01993	3.86076e-05
3.02267	3.86111e-05
3.02541	1.93132e-05
3.02815	1.93145e-05
3.03362	1.9316e-05
3.03636	1.93252e-05
3.04731	1.93456e-05
3.05279	1.93489e-05
3.05826	3.87364e-05
3.07469	1.93952e-05
3.07743	1.94036e-05
3.08017	1.94131e-05
3.08838	1.94193e-05
3.1185	1.9474e-05
3.12124	3.89696e-05
3.13492	3.90109e-05
3.14861	1.952e-05
3.1623	3.9101e-05
3.16504	1.95519e-05
3.17052	1.95678e-05
3.17873	3.9175e-05
3.18421	1.95916e-05
3.18968	1.96167e-05
3.19242	3.92645e-05
3.20064	1.96541e-05
3.20885	5.90104e-05
3.21432	3.93676e-05
3.21706	1.969e-05
3.22254	3.93813e-05
3.24444	1.97176e-05
3.24992	1.9727e-05
3.25266	3.94683e-05
3.25539	3.94811e-05
3.25813	3.94837e-05
3.26087	1.97433e-05
3.28825	1.97888e-05
3.29099	1.97955e-05
3.29372	1.98086e-05
3.29646	1.98146e-05
3.2992	1.98223e-05
3.30194	3.9648e-05
3.30468	1.98304e-05
3.31289	1.98514e-05
3.3211	1.98563e-05
3.32932	1.98732e-05
3.33206	1.98855e-05
3.33479	1.98879e-05
3.33753	1.98885e-05
3.34848	3.98268e-05
3.3567	3.98437e-05
3.37312	1.9954e-05
3.38134	1.99617e-05
3.38681	1.99774e-05
3.39229	1.99837e-05
3.39503	1.99853e-05
3.40598	2.00019e-05
3.41419	2.00067e-05
3.43883	2.00331e-05
3.44157	2.00367e-05
3.44979	2.00439e-05
3.46621	2.00606e-05
3.47717	2.0066e-05
3.50454	2.00999e-05
3.51002	2.0101e-05
3.5155	4.02213e-05
3.52919	2.01285e-05
3.54288	2.0153e-05
3.55383	2.01649e-05
3.5593	2.01736e-05
3.56204	2.01789e-05
3.58121	2.01967e-05
3.58394	2.01974e-05
3.59216	2.02037e-05
3.60585	4.04482e-05
3.62228	2.02612e-05
3.62501	2.02632e-05
3.63597	2.02989e-05
3.65239	2.03275e-05
3.66608	2.03418e-05
3.66882	2.03479e-05
3.67156	4.07054e-05
3.68525	2.03719e-05
3.69072	2.03987e-05
3.69346	6.12404e-05
3.69894	4.08321e-05
3.70168	2.04177e-05
3.70989	4.08556e-05
3.71537	4.08864e-05
3.7181	2.04447e-05
3.72632	2.04547e-05
3.74001	2.04843e-05
3.76191	2.05182e-05
3.76465	2.05279e-05
3.77012	2.05496e-05
3.78108	4.11232e-05
3.80024	2.06017e-05
3.80298	2.06093e-05
3.81393	2.06398e-05
3.81941	2.06439e-05
3.82762	2.06669e-05
3.83036	2.06747e-05
3.8331	2.06767e-05
3.85226	2.0709e-05
3.86048	6.21741e-05
3.86321	2.0738e-05
3.86595	2.07438e-05
3.87416	4.15219e-05
3.88512	2.07873e-05
3.90154	2.0814e-05
3.90702	2.08311e-05
3.9125	2.08329e-05
3.91523	4.16734e-05
3.92345	8.34483e-05
3.93166	2.08717e-05
3.9344	2.08807e-05
3.93988	2.08942e-05
3.94535	2.0907e-05
3.95356	2.09123e-05
3.9563	2.09253e-05
3.96178	2.09453e-05
3.97273	4.19112e-05
3.98916	2.09872e-05
3.9919	2.09895e-05
3.99463	2.09961e-05
4.00285	4.19997e-05
4.00832	2.10011e-05
4.02201	4.20247e-05
4.02749	2.10156e-05
4.03296	2.10301e-05
4.04665	2.10454e-05
4.05487	4.21178e-05
4.05761	4.21545e-05
4.06308	2.10871e-05
4.06582	2.10897e-05
4.07403	6.33354e-05
4.07677	2.11191e-05
4.07951	2.11266e-05
4.08225	2.11274e-05
4.09046	2.11406e-05
4.10689	2.11717e-05
4.11236	2.11866e-05
4.11784	2.11947e-05
4.12332	2.11951e-05
4.12605	2.12007e-05
4.12879	2.12092e-05
4.13701	4.24747e-05
4.13974	2.1239e-05
4.14248	4.24833e-05
4.1507	2.12576e-05
4.15343	2.12617e-05
4.16986	4.25665e-05
4.1726	2.12872e-05
4.17807	2.12943e-05
4.18081	6.38878e-05
4.1945	2.13399e-05
4.20272	2.13451e-05
4.20545	2.13651e-05
4.21093	4.27635e-05
4.22736	2.14175e-05
4.23831	2.14408e-05
4.24105	4.28906e-05
4.24378	4.29157e-05
4.24926	2.14769e-05
4.25747	2.14847e-05
4.26569	2.15091e-05
4.26843	2.15149e-05
4.27116	2.15234e-05
4.2739	4.30501e-05
4.28212	4.30802e-05
4.29033	2.15691e-05
4.29307	2.15712e-05
4.29581	2.1573e-05
4.29854	4.31563e-05
4.31771	2.16326e-05
4.32318	2.16506e-05
4.32592	2.16626e-05
4.32866	2.16725e-05
4.33687	2.16773e-05
4.34235	2.17002e-05
4.35604	4.34678e-05
4.36152	2.17579e-05
4.36699	2.17719e-05
4.37247	2.1773e-05
4.37521	2.17747e-05
4.38068	2.17926e-05
4.38616	2.18024e-05
4.39437	2.18068e-05
4.39985	2.1821e-05
4.40258	2.18232e-05
4.40532	4.36548e-05
4.41354	2.18327e-05
4.42175	2.18417e-05
4.42449	2.1845e-05
4.42723	4.36943e-05
4.4327	2.18502e-05
4.43818	2.18682e-05
4.45461	2.18853e-05
4.46008	2.18934e-05
4.47377	6.57119e-05
4.47925	2.19179e-05
4.48198	4.3845e-05
4.4902	2.19275e-05
4.49841	2.19517e-05
4.50115	2.19616e-05
4.50389	2.19624e-05
4.5121	2.19762e-05
4.51484	4.3989e-05
4.53127	2.20165e-05
4.53948	4.40846e-05
4.55865	2.20968e-05
4.56686	6.63134e-05
4.57234	6.63587e-05
4.57507	2.21315e-05
4.58329	2.2152e-05
4.58603	2.21589e-05
4.5915	2.21809e-05
4.59698	4.43963e-05
4.60245	2.21995e-05
4.61614	2.22461e-05
4.62162	2.22475e-05
4.62436	2.22526e-05
4.62709	2.22647e-05
4.62983	2.22787e-05
4.63805	4.46089e-05
4.64626	4.46206e-05
4.66543	2.23551e-05
4.6709	2.23643e-05
4.67364	2.23741e-05
4.68185	2.23781e-05
4.68459	2.23878e-05
4.68733	4.48023e-05
4.69007	4.48228e-05
4.6928	2.24191e-05
4.70102	4.48549e-05
4.70649	2.24527e-05
4.71197	2.24871e-05
4.72292	2.251e-05
4.72566	2.25294e-05
4.7284	2.25394e-05
4.73387	2.2549e-05
4.73935	2.25543e-05
4.74209	6.76875e-05
4.74483	2.25774e-05
4.75304	2.25974e-05
4.7722	2.26268e-05
4.78042	4.52964e-05
4.78316	2.26641e-05
4.78589	2.26765e-05
4.79137	4.53752e-05
4.80232	2.2709e-05
4.8078	2.27212e-05
4.81327	4.54477e-05
4.81601	2.27312e-05
4.81875	2.27403e-05
4.82696	2.27896e-05
4.83244	2.27976e-05
4.83791	4.5622e-05
4.84065	2.28247e-05
4.8516	2.28449e-05
4.85982	2.28721e-05
4.86803	4.57866e-05
4.87351	2.28983e-05
4.87898	2.29164e-05
4.88446	2.29302e-05
4.91184	4.59528e-05
4.92279	4.60258e-05
4.92553	6.90489e-05
4.96112	4.62757e-05
4.96934	2.31527e-05
4.97207	2.31621e-05
4.97481	2.31716e-05
4.98029	2.31905e-05
4.98302	2.31928e-05
4.98576	4.63933e-05
4.9885	2.32021e-05
4.99124	2.32079e-05
4.99945	4.64599e-05
5.00219	2.32326e-05
5.0104	2.32462e-05
5.01588	2.32523e-05
5.01862	2.32532e-05
5.02136	4.65103e-05
5.02683	4.65233e-05
5.03231	2.32929e-05
5.03505	2.33049e-05
5.04326	2.33206e-05
5.04874	2.33374e-05
5.05147	7.00582e-05
5.05695	2.33813e-05
5.06242	2.33852e-05
5.0679	2.33992e-05
5.09254	2.34594e-05
5.09528	2.34704e-05
5.11171	4.70129e-05
5.11445	2.3515e-05
5.11992	4.70382e-05
5.13635	2.35742e-05
5.14456	7.07715e-05
5.15004	2.36145e-05
5.15278	4.72643e-05
5.15551	2.36356e-05
5.17468	2.36644e-05
5.19111	7.11132e-05
5.19658	2.37148e-05
5.21301	2.37656e-05
5.21575	2.3767e-05
5.2267	2.37944e-05
5.24039	2.38314e-05
5.24587	2.38567e-05
5.27324	2.39142e-05
5.27872	2.39345e-05
5.29241	2.39679e-05
5.29515	2.39711e-05
5.29789	2.39827e-05
5.30062	2.39949e-05
5.31158	2.40215e-05
5.31979	2.40574e-05
5.328	2.40875e-05
5.33074	2.40888e-05
5.33348	2.40995e-05
5.33896	4.82775e-05
5.34169	2.41473e-05
5.34991	2.41568e-05
5.3636	2.4209e-05
5.37729	4.84433e-05
5.38824	2.42354e-05
5.39098	2.4239e-05
5.39371	2.42465e-05
5.39919	4.85134e-05
5.40193	2.42645e-05
5.41562	2.42725e-05
5.41836	4.85612e-05
5.43204	2.42922e-05
5.45121	2.43044e-05
5.45942	2.43181e-05
5.46216	2.43191e-05
5.4649	2.43198e-05
5.47311	2.43311e-05
5.48407	2.43459e-05
5.48954	4.87232e-05
5.49228	2.43702e-05
5.50323	2.4381e-05
5.51144	2.43995e-05
5.51418	4.88206e-05
5.51692	2.44192e-05
5.52787	2.44272e-05
5.53335	2.44531e-05
5.53882	2.44607e-05
5.54704	4.89549e-05
5.54978	2.44938e-05
5.55525	2.4527e-05
5.58263	2.4572e-05
5.58537	4.9186e-05
5.59358	2.46377e-05
5.6018	2.46587e-05
5.60727	2.46728e-05
5.61001	2.46862e-05
5.62096	2.47022e-05
5.64834	4.95877e-05
5.65108	2.48082e-05
5.65382	4.96213e-05
5.66477	2.48461e-05
5.68941	2.49219e-05
5.69215	7.47747e-05
5.69489	4.98578e-05
5.69762	2.4941e-05
5.7031	2.49706e-05
5.71131	2.49805e-05
5.71405	2.49814e-05
5.72226	5.00027e-05
5.725	2.502e-05
5.73595	2.50355e-05
5.73869	2.50496e-05
5.74417	2.50756e-05
5.74691	2.50862e-05
5.74964	2.50878e-05
5.75238	2.50892e-05
5.75786	2.51078e-05
5.76333	2.51242e-05
5.76881	2.51342e-05
5.77155	2.5135e-05
5.77429	5.02783e-05
5.79071	5.04059e-05
5.79345	5.04364e-05
5.80166	2.52612e-05
5.8044	2.52797e-05
5.80988	2.52827e-05
5.82357	2.53342e-05
5.82631	5.06761e-05
5.83178	2.53478e-05
5.83452	2.53668e-05
5.84	2.53908e-05
5.84547	2.54072e-05
5.85642	2.54289e-05
5.85916	2.54425e-05
5.8619	5.09026e-05
5.86737	2.54555e-05
5.87011	5.09258e-05
5.88106	2.55004e-05
5.88654	5.10039e-05
5.89202	2.55233e-05
5.89475	2.55408e-05
5.89749	2.55604e-05
5.90023	2.55699e-05
5.90297	2.55726e-05
5.91392	2.56145e-05
5.92487	2.56446e-05
5.9413	2.57133e-05
5.94677	2.57248e-05
5.94951	5.14843e-05
5.95225	5.15055e-05
5.97142	5.16701e-05
5.97689	5.17115e-05
5.98784	2.58711e-05
5.99606	2.59101e-05
6.00153	5.18286e-05
6.00427	5.185e-05
6.00701	5.18629e-05
6.00975	2.59397e-05
6.01522	2.59444e-05
6.01796	2.59461e-05
6.0207	2.59475e-05
6.02617	2.59683e-05
6.03439	5.19984e-05
6.04808	2.60499e-05
6.05355	2.60673e-05
6.05903	2.60693e-05
6.06451	2.61017e-05
6.06998	5.22653e-05
6.07272	2.6146e-05
6.07546	5.23038e-05
6.08915	2.62104e-05
6.09188	7.86812e-05
6.09462	2.62315e-05
6.1001	2.62421e-05
6.11105	5.261e-05
6.13295	2.63885e-05
6.13569	2.63896e-05
6.14117	2.6402e-05
6.16033	5.29325e-05
6.16307	2.64878e-05
6.16581	2.64976e-05
6.18224	2.65477e-05
6.2014	5.32285e-05
6.20414	2.66277e-05
6.21235	5.32838e-05
6.21783	2.66572e-05
6.22331	2.66911e-05
6.22878	2.67061e-05
6.23699	2.67279e-05
6.24247	5.35145e-05
6.25068	2.67712e-05
6.25616	2.67995e-05
6.26164	2.68336e-05
6.26985	2.68586e-05
6.27259	2.68717e-05
6.27533	2.68811e-05
6.29175	2.69445e-05
6.31092	5.40177e-05
6.31366	2.70404e-05
6.32187	2.71017e-05
6.32461	2.71028e-05
6.32735	2.71045e-05
6.33556	2.71617e-05
6.34651	2.71891e-05
6.35199	2.72085e-05
6.3821	5.46145e-05
6.38758	2.7316e-05
6.39306	5.46766e-05
6.39579	5.47186e-05
6.39853	2.73663e-05
6.4177	2.74313e-05
6.42317	2.74356e-05
6.43413	2.74614e-05
6.4396	2.74763e-05
6.44234	5.49614e-05
6.44508	2.74876e-05
6.45329	2.75163e-05
6.45603	2.75302e-05
6.4615	2.75394e-05
6.46698	8.26727e-05
6.46972	2.75682e-05
6.48067	2.75913e-05
6.49162	2.76262e-05
6.49436	2.76332e-05
6.4971	2.76349e-05
6.49984	2.76363e-05
6.50805	5.53217e-05
6.51079	2.7673e-05
6.51626	5.53807e-05
6.52174	2.76923e-05
6.52721	2.7717e-05
6.52995	2.77229e-05
6.54364	2.7762e-05
6.55186	2.78378e-05
6.55459	2.78397e-05
6.55733	2.78414e-05
6.56281	2.78714e-05
6.5765	2.7918e-05
6.58745	2.79984e-05
6.5984	2.80284e-05
6.60388	2.80741e-05
6.61209	2.8096e-05
6.6203	2.81195e-05
6.62578	2.81781e-05
6.62852	2.82045e-05
6.63126	2.82089e-05
6.63673	2.82269e-05
6.63947	2.82473e-05
6.65042	2.83123e-05
6.65316	2.83142e-05
6.65864	2.83218e-05
6.66137	8.50013e-05
6.66411	2.83559e-05
6.67506	2.83946e-05
6.68875	2.84828e-05
6.6997	5.71001e-05
6.71066	2.86073e-05
6.71887	2.86577e-05
6.72435	2.87022e-05
6.73256	2.87249e-05
6.73804	2.8746e-05
6.74625	2.87838e-05
6.74899	2.87851e-05
6.75172	2.87923e-05
6.75446	5.76323e-05
6.76268	2.88508e-05
6.76541	2.88537e-05
6.76815	2.88587e-05
6.77089	2.88601e-05
6.78184	5.79008e-05
6.79006	2.89622e-05
6.80101	2.90342e-05
6.80375	2.90385e-05
6.80648	5.80867e-05
6.80922	2.90532e-05
6.81196	2.90712e-05
6.82839	2.91308e-05
6.8366	2.91841e-05
6.84481	2.9202e-05
6.84755	5.84426e-05
6.85029	2.92506e-05
6.8585	8.79858e-05
6.87219	2.93997e-05
6.88041	2.94367e-05
6.88588	2.9446e-05
6.88862	2.94722e-05
6.916	2.96509e-05
6.92421	2.96622e-05
6.92969	2.97156e-05
6.94064	2.97877e-05
6.95707	2.98877e-05
6.95981	5.97831e-05
6.96255	2.99107e-05
6.96528	5.98542e-05
6.97076	2.99619e-05
6.9735	2.99862e-05
6.97623	8.99722e-05
6.98171	3.00062e-05
6.98445	3.00312e-05
6.98992	3.00511e-05
6.99266	3.00698e-05
6.99814	3.00709e-05
7.00088	6.0146e-05
7.01183	3.0112e-05
7.0173	6.02328e-05
7.03373	6.03169e-05
7.03647	3.01662e-05
7.03921	3.01804e-05
7.04468	3.02366e-05
7.05016	3.03008e-05
7.0529	3.03035e-05
7.06111	6.06677e-05
7.06385	6.07395e-05
7.06659	3.03923e-05
7.07206	3.04194e-05
7.07754	3.0439e-05
7.08301	3.04772e-05
7.08849	6.10465e-05
7.0967	3.05399e-05
7.10218	3.0582e-05
7.10492	3.06158e-05
7.11039	3.06486e-05
7.11587	3.06682e-05
7.12134	3.07125e-05
7.12682	3.07552e-05
7.12956	6.15149e-05
7.13503	3.07789e-05
7.13777	3.08022e-05
7.14599	3.08891e-05
7.14872	3.08915e-05
7.15146	3.08987e-05
7.15694	3.09273e-05
7.16515	3.09877e-05
7.17063	3.09906e-05
7.17884	3.10484e-05
7.18158	3.10662e-05
7.18706	3.10753e-05
7.18979	3.10785e-05
7.19253	3.10981e-05
7.19801	3.1133e-05
7.20074	3.11883e-05
7.20348	3.12136e-05
7.21991	6.26026e-05
7.23086	3.13278e-05
7.23634	3.13558e-05
7.23908	3.13791e-05
7.24455	6.2778e-05
7.25003	3.14113e-05
7.25277	6.28942e-05
7.25824	3.14903e-05
7.26372	3.15121e-05
7.26645	3.15149e-05
7.26919	3.15374e-05
7.27467	3.15831e-05
7.27741	3.16126e-05
7.28014	3.16437e-05
7.28288	6.32935e-05
7.28562	3.16534e-05
7.28836	3.16651e-05
7.30205	9.53108e-05
7.31848	3.1876e-05
7.32395	3.18772e-05
7.32669	3.19007e-05
7.33217	6.39659e-05
7.3349	3.20184e-05
7.34038	3.20501e-05
7.34585	3.20602e-05
7.34859	3.20851e-05
7.35133	3.21247e-05
7.35407	6.42945e-05
7.35681	3.21709e-05
7.36776	6.43952e-05
7.38145	3.22584e-05
7.38419	3.22666e-05
7.38692	3.22746e-05
7.38966	3.2289e-05
7.40061	3.23219e-05
7.40335	3.23353e-05
7.4143	3.23875e-05
7.41704	3.23918e-05
7.41978	3.23953e-05
7.42799	3.24098e-05
7.43073	3.24222e-05
7.44168	3.24511e-05
7.44442	3.24775e-05
7.45811	6.50066e-05
7.46359	3.25257e-05
7.4718	3.25533e-05
7.47728	3.25555e-05
7.48275	3.25757e-05
7.4937	6.5261e-05
7.49644	3.26361e-05
7.51013	3.27287e-05
7.51287	3.27311e-05
7.51561	3.27378e-05
7.52382	3.27665e-05
7.5293	6.55996e-05
7.53203	9.84459e-05
7.54025	3.28334e-05
7.54572	3.28691e-05
7.5512	3.29025e-05
7.55668	3.29279e-05
7.56763	6.60736e-05
7.57036	6.60834e-05
7.5731	3.30464e-05
7.58132	6.62648e-05
7.60322	6.66588e-05
7.6087	3.3358e-05
7.61417	3.33837e-05
7.61965	3.34518e-05
7.62239	3.34709e-05
7.62512	3.35006e-05
7.62786	3.35088e-05
7.63881	3.35557e-05
7.64703	0.00010079
7.6525	3.3612e-05
7.65798	6.73401e-05
7.66619	6.74489e-05
7.67714	0.000101409
7.67988	6.76971e-05
7.69631	3.39121e-05
7.70179	3.39776e-05
7.70452	3.39813e-05
7.71	3.40004e-05
7.71821	3.4125e-05
7.72369	3.41454e-05
7.72643	3.41475e-05
7.72916	3.41643e-05
7.73464	3.42089e-05
7.73738	3.42444e-05
7.74285	3.42465e-05
7.74559	6.84981e-05
7.74833	3.42573e-05
7.75928	6.87483e-05
7.76202	3.43791e-05
7.76476	0.000103155
7.7675	6.88251e-05
7.77297	3.44763e-05
7.77571	3.44873e-05
7.77845	6.90606e-05
7.78392	6.90745e-05
7.78666	3.45667e-05
7.7894	3.45921e-05
7.80035	6.9376e-05
7.80583	3.47065e-05
7.81404	6.95346e-05
7.81678	3.47848e-05
7.82225	3.47877e-05
7.82773	3.48216e-05
7.83047	3.48535e-05
7.83321	3.48834e-05
7.83868	6.98524e-05
7.84416	6.98754e-05
7.85237	7.00413e-05
7.85511	3.50354e-05
7.86058	3.50374e-05
7.87701	3.51777e-05
7.88249	3.51986e-05
7.88523	3.52263e-05
7.89892	3.53061e-05
7.90165	3.53283e-05
7.90987	3.54299e-05
7.9263	7.10375e-05
7.93998	3.55837e-05
7.95094	7.1385e-05
7.95367	3.57007e-05
7.95915	3.57344e-05
7.96189	7.1537e-05
7.96736	3.58423e-05
7.97832	7.18094e-05
7.98653	3.59882e-05
7.99748	3.60293e-05
8.01665	0.000144252
8.02212	3.6086e-05
8.04403	3.61981e-05
8.04676	7.24565e-05
8.0495	3.62352e-05
8.05224	7.2477e-05
8.05498	3.62576e-05
8.06045	3.63295e-05
8.06867	3.63961e-05
8.07141	3.63997e-05
8.07414	3.64123e-05
8.08236	3.65044e-05
8.09057	3.65418e-05
8.09331	3.65546e-05
8.09605	3.65867e-05
8.09878	3.66372e-05
8.11247	3.66903e-05
8.11795	3.67641e-05
8.12343	3.67941e-05
8.12616	3.67966e-05
8.13438	3.68388e-05
8.13712	3.68798e-05
8.13985	3.69132e-05
8.14533	0.000147762
8.14807	3.69474e-05
8.16176	0.000111393
8.16723	3.71434e-05
8.16997	3.71588e-05
8.18092	3.72807e-05
8.18366	3.72934e-05
8.18914	3.73088e-05
8.19735	7.48039e-05
8.20556	3.74454e-05
8.22199	3.75811e-05
8.22747	3.7595e-05
8.24116	3.77197e-05
8.25485	0.000113454
8.25758	3.78328e-05
8.2658	3.7842e-05
8.27127	3.78914e-05
8.28496	3.79357e-05
8.2877	3.7965e-05
8.29318	3.80244e-05
8.29865	3.8055e-05
8.30687	3.80937e-05
8.32056	3.82e-05
8.34246	7.67396e-05
8.35067	3.84527e-05
8.36163	7.69668e-05
8.37805	3.85931e-05
8.38079	3.86059e-05
8.39448	3.86673e-05
8.39722	3.86741e-05
8.39996	3.869e-05
8.40543	3.87181e-05
8.41365	3.87537e-05
8.41638	3.87584e-05
8.4465	3.88502e-05
8.44924	3.88593e-05
8.45471	3.8864e-05
8.46019	3.88987e-05
8.46293	3.89198e-05
8.47114	7.79051e-05
8.47662	3.89718e-05
8.48757	3.90297e-05
8.50126	3.90813e-05
8.504	3.90887e-05
8.50947	3.91117e-05
8.52042	0.000117474
8.5259	3.92322e-05
8.52864	3.92348e-05
8.53138	3.9238e-05
8.53685	3.92574e-05
8.54507	3.9328e-05
8.55876	3.94281e-05
8.56697	3.94974e-05
8.58066	3.95697e-05
8.58614	3.96178e-05
8.59435	7.92751e-05
8.59709	3.97001e-05
8.6053	0.000119306
8.62447	3.99558e-05
8.6272	3.99594e-05
8.64089	4.01496e-05
8.64637	4.01545e-05
8.64911	4.01734e-05
8.65185	4.02133e-05
8.65732	4.02932e-05
8.67649	4.04258e-05
8.6847	4.04585e-05
8.71756	8.13616e-05
8.72577	4.06859e-05
8.73672	4.08233e-05
8.74767	4.08698e-05
8.75041	4.09088e-05
8.75315	4.09464e-05
8.75589	4.10094e-05
8.77231	4.11334e-05
8.77505	4.11707e-05
8.77779	4.1178e-05
8.79148	4.13432e-05
8.79696	4.14295e-05
8.83255	4.17669e-05
8.83529	4.17712e-05
8.8435	8.36563e-05
8.84624	4.18808e-05
8.84898	4.19302e-05
8.85719	8.39702e-05
8.85993	8.40039e-05
8.86267	4.20408e-05
8.8654	4.21053e-05
8.87909	4.21637e-05
8.88457	4.22251e-05
8.88731	4.22544e-05
8.89278	4.22988e-05
8.91469	4.24766e-05
8.9229	4.25875e-05
8.92564	4.26212e-05
8.92838	4.27134e-05
8.93659	4.27361e-05
8.94207	4.28354e-05
8.94754	4.29408e-05
8.95302	4.295e-05
8.95576	4.29721e-05
8.96671	4.31342e-05
8.96944	4.31418e-05
8.97218	4.31469e-05
8.97492	4.31622e-05
8.97766	8.63866e-05
8.98861	8.66212e-05
8.99135	8.66712e-05
8.99409	8.66958e-05
8.99682	4.33702e-05
8.99956	4.33757e-05
9.01051	4.33864e-05
9.02147	4.33975e-05
9.0242	4.34119e-05
9.03789	4.35119e-05
9.04884	4.36239e-05
9.05158	4.36407e-05
9.05432	8.74217e-05
9.0598	4.38043e-05
9.07896	0.00017589
9.09265	8.81267e-05
9.11455	8.85246e-05
9.11729	4.43194e-05
9.12824	4.43842e-05
9.1392	4.45511e-05
9.14741	4.45745e-05
9.15015	4.46117e-05
9.15562	8.93918e-05
9.16384	4.47382e-05
9.16658	4.4761e-05
9.16931	4.47755e-05
9.17479	4.48159e-05
9.18027	4.4865e-05
9.183	4.48717e-05
9.18574	8.97849e-05
9.18848	4.4954e-05
9.19943	4.50936e-05
9.20217	4.51014e-05
9.20491	4.51138e-05
9.20764	4.51376e-05
9.21312	4.52267e-05
9.23229	4.53869e-05
9.23502	4.54246e-05
9.24324	4.54472e-05
9.26514	9.11397e-05
9.27335	9.13944e-05
9.27609	9.14177e-05
9.27883	4.57257e-05
9.28704	4.58172e-05
9.30621	9.19432e-05
9.31716	9.21324e-05
9.32538	4.61466e-05
9.32811	4.61852e-05
9.33085	4.6281e-05
9.33906	4.63021e-05
9.3418	4.63363e-05
9.34454	4.64093e-05
9.35275	9.30754e-05
9.35549	4.65567e-05
9.36644	4.66672e-05
9.37192	4.67124e-05
9.38561	4.68076e-05
9.39109	4.68468e-05
9.39382	4.68542e-05
9.40751	4.69502e-05
9.41573	9.39211e-05
9.41846	4.69812e-05
9.42942	4.70383e-05
9.43215	4.70534e-05
9.43763	4.70663e-05
9.44858	4.70996e-05
9.45406	9.42067e-05
9.4568	4.71128e-05
9.45953	4.71198e-05
9.46501	4.71452e-05
9.46775	4.71489e-05
9.4787	4.71938e-05
9.48144	4.72054e-05
9.48417	4.72234e-05
9.48691	4.72288e-05
9.49513	4.72752e-05
9.51977	4.74211e-05
9.52251	4.74709e-05
9.53072	4.7478e-05
9.54167	9.52439e-05
9.5581	4.77022e-05
9.56631	4.77728e-05
9.56905	4.77897e-05
9.57179	4.77977e-05
9.58822	4.80041e-05
9.61833	4.8341e-05
9.62107	4.83478e-05
9.62655	4.83643e-05
9.63202	9.68596e-05
9.64297	0.000145645
9.65119	9.72181e-05
9.65666	4.87448e-05
9.66762	4.87923e-05
9.67035	9.76032e-05
9.67309	4.88489e-05
9.67583	4.88987e-05
9.69226	4.90124e-05
9.70595	9.82749e-05
9.70868	4.92085e-05
9.71416	4.93238e-05
9.72511	4.94078e-05
9.74428	4.96121e-05
9.74975	9.94141e-05
9.76071	4.97145e-05
9.76618	4.97738e-05
9.76892	4.98241e-05
9.77166	4.98756e-05
9.78261	4.99223e-05
9.78535	4.99622e-05
9.78808	4.99954e-05
9.79082	5.00302e-05
9.79356	5.00363e-05
9.7963	0.000100112
9.80725	0.000100346
9.81273	5.02654e-05
9.8182	0.000100591
9.82915	5.05581e-05
9.83189	5.05741e-05
9.83463	5.05848e-05
9.83737	5.06093e-05
9.84284	5.06823e-05
9.85106	5.08258e-05
9.85653	0.000101689
9.86201	5.09273e-05
9.86475	5.097e-05
9.8757	0.00015316
9.8976	5.13011e-05
9.90308	5.13946e-05
9.91403	0.000154383
9.9195	0.000103057
9.92498	5.16548e-05
9.93046	5.16748e-05
9.94141	5.17909e-05
9.9551	5.18904e-05
9.96057	5.19845e-05
9.96605	0.000104164
9.97153	0.000104251
9.98248	5.22997e-05
9.98522	5.23152e-05
9.99069	5.23303e-05
9.99343	5.2346e-05
9.99617	5.23833e-05
10.0016	5.2388e-05
10.0235	5.2414e-05
10.0318	5.24338e-05
10.0482	5.2557e-05
10.0646	5.27419e-05
10.0701	5.27761e-05
10.0728	5.28115e-05
10.081	0.000105815
10.0865	5.29321e-05
10.0893	0.000105907
10.092	5.30361e-05
10.1002	5.31511e-05
10.1029	5.31684e-05
10.1084	5.32185e-05
10.1112	0.000106637
10.1139	5.33576e-05
10.1166	5.34149e-05
10.1194	0.000106848
10.1248	5.34489e-05
10.1303	5.35541e-05
10.1331	5.35847e-05
10.1385	5.36443e-05
10.1468	5.37122e-05
10.155	5.38634e-05
10.1604	0.000107736
10.1687	5.39737e-05
10.1796	5.40818e-05
10.1933	0.00010858
10.196	5.42998e-05
10.2042	5.43586e-05
10.2125	5.44774e-05
10.2152	0.000108973
10.2262	5.46107e-05
10.2289	5.46621e-05
10.2316	0.000109444
10.2371	5.47569e-05
10.2398	5.47777e-05
10.2481	5.49062e-05
10.259	5.50039e-05
10.2727	5.51576e-05
10.2836	5.52896e-05
10.2864	5.53361e-05
10.2946	5.54245e-05
10.2973	5.54587e-05
10.3028	5.55331e-05
10.3083	0.000111366
10.311	5.57e-05
10.3165	5.57443e-05
10.322	0.000111796
10.3302	5.60516e-05
10.3329	5.60596e-05
10.3411	0.000168537
10.3439	5.62477e-05
10.3466	0.000112577
10.3494	0.000112608
10.3576	5.63455e-05
10.363	5.64438e-05
10.3658	5.64942e-05
10.3685	5.65044e-05
10.3713	5.65316e-05
10.3767	5.65647e-05
10.4014	0.000113619
10.4178	5.6947e-05
10.4342	5.70133e-05
10.437	5.7079e-05
10.4424	5.71077e-05
10.4507	5.71225e-05
10.4589	0.000171546
10.4616	5.72304e-05
10.4671	5.72383e-05
10.4835	5.73563e-05
10.4863	5.73639e-05
10.4917	5.74184e-05
10.4972	0.00011497
10.5082	0.000172597
10.5273	5.76915e-05
10.5301	5.77532e-05
10.5438	5.78812e-05
10.5465	5.7918e-05
10.5547	0.000116232
10.5574	5.81986e-05
10.5602	5.82062e-05
10.5629	5.82131e-05
10.5657	0.000116581
10.5766	5.84643e-05
10.5821	5.84749e-05
10.5848	0.000234087
10.5985	5.88204e-05
10.6012	5.88469e-05
10.6067	0.000117898
10.6259	5.91644e-05
10.656	5.96299e-05
10.6615	5.96864e-05
10.667	5.97808e-05
10.6779	5.9805e-05
10.6834	5.98814e-05
10.6861	5.9969e-05
10.6889	5.99943e-05
10.6971	6.01063e-05
10.6998	6.01509e-05
10.7053	0.000120638
10.7162	6.04908e-05
10.7217	6.05712e-05
10.7299	6.06756e-05
10.7409	6.07199e-05
10.7464	0.000121623
10.7573	6.09289e-05
10.76	6.09835e-05
10.7628	6.10639e-05
10.7683	0.000122486
10.771	0.000122541
10.7737	6.12931e-05
10.7765	6.13326e-05
10.7956	6.16256e-05
10.8011	6.18324e-05
10.8039	0.000123799
10.8175	6.21421e-05
10.8203	6.22075e-05
10.8285	6.2351e-05
10.8367	0.000124892
10.8449	6.27683e-05
10.8477	6.27721e-05
10.8668	6.31148e-05
10.8696	0.000189435
10.886	6.35283e-05
10.8942	6.35791e-05
10.8997	6.37652e-05
10.9052	6.38915e-05
10.9079	6.38969e-05
10.9161	6.41046e-05
10.9188	0.000128327
10.9216	6.42643e-05
10.9298	0.000128679
10.949	6.47483e-05
10.9517	6.48382e-05
10.9544	6.4905e-05
10.9709	6.51907e-05
10.9791	6.5493e-05
10.9818	6.5502e-05
10.99	6.55265e-05
10.9928	6.55498e-05
11.0037	0.000131372
11.0092	0.000131465
11.0147	6.57872e-05
11.0202	0.00013159
11.0229	6.58136e-05
11.0393	0.000132155
11.0421	6.61016e-05
11.0475	6.62793e-05
11.0585	6.65835e-05
11.0694	6.68941e-05
11.0722	6.69618e-05
11.0749	6.71061e-05
11.0831	0.000134329
11.0886	6.72998e-05
11.0913	0.000134753
11.105	6.7642e-05
11.1132	6.79844e-05
11.116	0.000203984
11.1187	0.000136037
11.1215	0.000136128
11.1461	0.000205925
11.1516	6.88887e-05
11.1598	6.89259e-05
11.1653	6.91184e-05
11.1735	0.000138713
11.1954	6.98639e-05
11.2091	7.02905e-05
11.2392	7.08946e-05
11.2474	7.13399e-05
11.2529	0.00014271
11.2666	7.18278e-05
11.283	7.21486e-05
11.3022	7.25569e-05
11.3104	0.000145523
11.3186	0.000146143
11.3268	7.33507e-05
11.3323	7.34095e-05
11.3514	7.40327e-05
11.3542	7.40875e-05
11.3569	0.000148391
11.3651	7.4369e-05
11.3706	7.43893e-05
11.3733	7.44414e-05
11.3761	7.45411e-05
11.3816	7.46789e-05
11.3898	7.47144e-05
11.398	0.000149658
11.4172	7.50027e-05
11.4308	7.52042e-05
11.4473	7.54768e-05
11.461	7.57018e-05
11.4664	7.57283e-05
11.4746	0.000151826
11.4856	7.60919e-05
11.4966	7.61959e-05
11.4993	7.62085e-05
11.5048	7.62369e-05
11.5075	7.62956e-05
11.5102	0.000152847
11.5267	7.66409e-05
11.5294	7.67439e-05
11.5349	7.68532e-05
11.5458	7.70394e-05
11.5623	7.74486e-05
11.5705	7.76928e-05
11.5732	7.77016e-05
11.576	0.00015543
11.5814	7.77773e-05
11.5924	7.81204e-05
11.5951	0.000156282
11.6033	7.82834e-05
11.6143	7.86604e-05
11.628	7.90311e-05
11.6334	7.91713e-05
11.6389	7.92324e-05
11.6499	7.99172e-05
11.6526	7.99309e-05
11.6553	7.9958e-05
11.6608	8.01077e-05
11.669	8.04445e-05
11.6718	8.04621e-05
11.6909	8.08716e-05
11.6964	8.08813e-05
11.7101	8.13393e-05
11.743	8.23328e-05
11.7457	8.25438e-05
11.7621	8.29418e-05
11.7676	8.31269e-05
11.7895	0.000167165
11.795	8.38438e-05
11.8005	8.41232e-05
11.8114	0.00016888
11.8141	0.000253845
11.8169	8.48125e-05
11.8278	8.51973e-05
11.8497	8.59466e-05
11.8662	0.000173001
11.8689	0.000173167
11.8716	8.67402e-05
11.8826	8.73754e-05
11.8853	8.74043e-05
11.8881	8.74627e-05
11.8908	8.75353e-05
11.9127	8.8573e-05
11.9237	8.8949e-05
11.951	9.02959e-05
11.9702	9.09924e-05
12.0168	9.16537e-05
12.025	9.17422e-05
12.0496	9.27509e-05
12.066	9.35438e-05
12.0825	0.000187979
12.0852	9.42287e-05
12.0879	9.4335e-05
12.0934	9.45276e-05
12.1071	0.000190011
12.1126	9.52791e-05
12.129	9.59632e-05
12.1482	0.000193955
12.1673	9.80322e-05
12.1701	9.80478e-05
12.2029	0.000199015
12.2084	9.9823e-05
12.2194	0.000100386
12.2248	0.000100782
12.2385	0.000101183
12.2769	0.000102805
12.2933	0.000103384
12.3125	0.000104225
12.3234	0.000105175
12.3426	0.000106066
12.3508	0.000106388
12.3563	0.000106882
12.359	0.000107044
12.3617	0.000107075
12.3645	0.000107103
12.3727	0.000107224
12.3754	0.000107335
12.4138	0.000108097
12.4274	0.000108328
12.4357	0.000108543
12.4384	0.000217219
12.4466	0.000217502
12.5014	0.000110049
12.5041	0.00022021
12.5068	0.000110238
12.5151	0.000110511
12.5534	0.000112041
12.5589	0.000112118
12.5616	0.000112376
12.5698	0.000226164
12.5726	0.000113147
12.578	0.000113247
12.5917	0.00011449
12.5945	0.000114544
12.6218	0.000116757
12.6492	0.000118381
12.6629	0.000119199
12.6739	0.000119532
12.6875	0.000120607
12.6958	0.000241848
12.7012	0.00012168
12.7259	0.000245849
12.7286	0.00012299
12.7314	0.000246389
12.7697	0.000125482
12.7752	0.000125809
12.8108	0.000127812
12.8299	0.000129288
12.8327	0.000259428
12.8354	0.000130312
12.8573	0.000132305
12.86	0.00013234
12.8683	0.000265432
12.8874	0.00013447
12.9121	0.000136758
12.9148	0.000137404
12.923	0.000137573
12.9312	0.000138854
12.934	0.000139375
12.9449	0.000279689
12.9504	0.00014062
12.9531	0.00014123
12.9559	0.000141282
12.9586	0.000282799
12.9641	0.000141949
12.975	0.000143514
12.9805	0.000143642
12.9997	0.000144682
13.0134	0.000145136
13.038	0.000145865
13.0407	0.000146277
13.0572	0.000147701
13.0599	0.000147913
13.0626	0.000148331
13.0955	0.000302465
13.0982	0.000151744
13.1311	0.0001553
13.1475	0.000158002
13.1503	0.000158078
13.1612	0.000159513
13.1639	0.000160048
13.1722	0.000160189
13.2187	0.000165175
13.2324	0.000166331
13.2653	0.000170499
13.2735	0.000343572
13.2817	0.000346288
13.2899	0.000174046
13.3173	0.00017953
13.331	0.00018122
13.3392	0.000182521
13.3474	0.00018323
13.3529	0.000184691
13.3583	0.000184977
13.3638	0.000185508
13.4213	0.000190308
13.446	0.000384273
13.4952	0.000195193
13.5308	0.000197987
13.5774	0.000203947
13.5883	0.000206241
13.5965	0.000207034
13.6048	0.000420784
13.613	0.000210679
13.6622	0.000222311
13.6677	0.000222511
13.6842	0.000225286
13.6924	0.000452754
13.6978	0.000458924
13.7061	0.000230748
13.7143	0.000465585
13.728	0.000233565
13.7444	0.000236656
13.7855	0.000244473
13.8101	0.000249984
13.8156	0.000251996
13.821	0.00025208
13.8347	0.000255585
13.8457	0.000256759
13.8484	0.000258357
13.8703	0.000261628
13.895	0.000266045
13.9087	0.000269771
13.9251	0.000273905
13.9333	0.000275509
14.0072	0.00057766
14.0319	0.000289813
14.0483	0.000294088
14.051	0.000294244
14.062	0.000297213
14.0729	0.000597503
14.0921	0.000305498
14.0948	0.000305735
14.0976	0.000307104
14.1003	0.000308227
14.1523	0.000321455
14.177	0.000332619
14.2372	0.000359944
14.2783	0.000376798
14.3166	0.000790387
14.3741	0.000417576
14.4015	0.000423759
14.4234	0.000428152
14.4289	0.000429155
14.4946	0.000439971
14.5055	0.000442637
14.5083	0.000443247
14.5411	0.000449627
14.5521	0.000456198
14.615	0.00049105
14.6616	0.000514606
14.7711	0.0006044
14.7766	0.00060495
14.7958	0.000614107
14.8204	0.000632243
14.8341	0.000650686
14.9025	0.000710994
14.9107	0.000722719
15.0832	0.000871263
15.0914	0.000879198
15.3242	0.00157682
15.5131	0.0025097
15.713	0.00957319
15.8115	0.0470233
