# Supplementary material for: Adaption of the Memorial Sloan Kettering Cancer Center Nomograms for the Prediction of Prostate Cancer–specific Death in Sweden: A Population-based Cohort Study
Source: Eur Urol Open Sci. 2025 Jul 14;78:41–50. doi: 10.1016/j.euros.2025.06.003 (PMC12281531; doi:10.1016/j.euros.2025.06.003)
Supplement: Supplementary Data 2 [file mmc2.xls]

## Sheet: pre_op_pca
_t	h0
0.00821378	5.8738e-06
0.0109517	5.87386e-06
0.0136896	5.87392e-06
0.0164276	5.87407e-06
0.0219034	5.87441e-06
0.038331	5.87535e-06
0.0465447	5.87668e-06
0.073924	5.87746e-06
0.208082	5.88113e-06
0.44902	5.88697e-06
0.684481	5.89382e-06
0.985653	5.90521e-06
1.1554	5.90883e-06
1.15814	5.91205e-06
1.21838	5.91515e-06
1.27587	5.91665e-06
1.28956	5.91821e-06
1.35254	5.92174e-06
1.3717	5.92255e-06
1.39908	5.92581e-06
1.41551	5.92729e-06
1.41825	5.92949e-06
1.42098	5.93302e-06
1.4292	5.93498e-06
1.48122	5.93567e-06
1.5086	5.93774e-06
1.56609	5.94138e-06
1.61811	5.94494e-06
1.67287	5.94743e-06
1.69204	5.94917e-06
1.7468	5.95288e-06
1.77965	5.95714e-06
1.81524	5.963e-06
1.82346	5.96363e-06
1.8481	1.79225e-05
1.87	5.98338e-06
1.87548	5.98605e-06
1.88095	5.98717e-06
1.89191	5.99368e-06
1.91107	5.99838e-06
2.03154	6.02405e-06
2.04249	6.02661e-06
2.05344	6.02855e-06
2.0644	6.0357e-06
2.07809	6.04064e-06
2.20403	6.08912e-06
2.20677	6.09068e-06
2.22046	1.82879e-05
2.22867	6.09897e-06
2.24784	6.10591e-06
2.27522	1.22329e-05
2.35188	6.14105e-06
2.37652	6.14577e-06
2.47235	6.1577e-06
2.5052	6.16749e-06
2.61472	6.19573e-06
2.63388	1.24063e-05
2.69959	6.23207e-06
2.7215	6.24059e-06
2.73793	6.24975e-06
2.74888	6.25775e-06
2.76257	6.2618e-06
2.78447	6.27671e-06
2.79816	6.2847e-06
2.80911	6.28859e-06
2.81185	1.2581e-05
2.8228	6.29329e-06
2.83923	6.30212e-06
2.86113	6.30847e-06
2.86387	1.26262e-05
2.92137	6.33957e-06
2.9241	6.34336e-06
2.92684	6.3468e-06
2.93506	6.34812e-06
2.9597	6.35984e-06
2.97339	1.27355e-05
2.99803	6.37742e-06
3.00898	6.37894e-06
3.01719	6.3816e-06
3.0391	6.38982e-06
3.07743	6.40778e-06
3.10481	6.4205e-06
3.14861	6.43692e-06
3.15957	6.44255e-06
3.17873	6.452e-06
3.20064	6.46458e-06
3.20337	6.4653e-06
3.22801	1.29583e-05
3.26087	6.49086e-06
3.27456	6.49636e-06
3.28551	1.30029e-05
3.29646	6.51002e-06
3.31837	6.52034e-06
3.32658	6.524e-06
3.33753	6.53005e-06
3.39777	6.55806e-06
3.44157	6.56718e-06
3.45252	6.56961e-06
3.5155	6.59329e-06
3.57299	6.61583e-06
3.58394	6.62e-06
3.58942	6.62203e-06
3.5949	6.62418e-06
3.61406	6.63455e-06
3.62775	6.64519e-06
3.64692	6.65787e-06
3.66882	6.67441e-06
3.67977	6.67984e-06
3.69072	6.68981e-06
3.72084	6.69995e-06
3.74822	6.71273e-06
3.7537	6.71763e-06
3.76739	6.72185e-06
3.78929	6.73783e-06
3.80024	6.74613e-06
3.83036	6.76436e-06
3.8331	6.76789e-06
3.86869	6.7952e-06
3.87143	6.79701e-06
3.90702	6.8202e-06
3.9125	6.82128e-06
3.96178	6.85516e-06
3.98642	6.86881e-06
3.9919	6.87227e-06
4.01654	6.88383e-06
4.01927	6.8866e-06
4.03844	6.90006e-06
4.07403	6.91545e-06
4.07677	6.91756e-06
4.08499	6.92023e-06
4.13974	6.9445e-06
4.16986	6.95634e-06
4.20819	6.97942e-06
4.22188	6.98397e-06
4.26843	7.01243e-06
4.27938	7.02322e-06
4.31771	7.05129e-06
4.37521	7.08505e-06
4.38889	7.09329e-06
4.39437	7.09472e-06
4.40532	7.10109e-06
4.4108	7.10279e-06
4.44639	7.12341e-06
4.45187	7.12437e-06
4.45734	1.42619e-05
4.47377	7.13887e-06
4.49294	1.42972e-05
4.55317	7.18938e-06
4.57507	7.20297e-06
4.63531	7.25303e-06
4.64352	7.25499e-06
4.70102	7.28934e-06
4.70923	7.30256e-06
4.73935	7.32678e-06
4.76399	7.34345e-06
4.77494	7.35193e-06
4.82423	7.39467e-06
4.8297	7.39981e-06
4.86256	7.43327e-06
4.8872	7.45413e-06
4.91458	7.46764e-06
4.94469	1.49803e-05
4.94743	7.49412e-06
4.95291	7.50106e-06
4.95838	7.50928e-06
4.9666	7.51221e-06
4.97755	7.52458e-06
4.99124	1.50715e-05
4.99398	7.54051e-06
4.99671	7.54436e-06
5.0104	7.55234e-06
5.02683	1.51162e-05
5.046	7.57883e-06
5.04874	7.58393e-06
5.05147	7.58915e-06
5.06242	7.59578e-06
5.0679	1.52232e-05
5.11992	7.64579e-06
5.1254	7.65004e-06
5.13087	7.65407e-06
5.13361	7.66157e-06
5.13909	7.66411e-06
5.15004	7.67336e-06
5.16373	7.68266e-06
5.16647	7.685e-06
5.17742	7.68785e-06
5.19111	7.69662e-06
5.2048	7.70714e-06
5.21027	7.71646e-06
5.21849	7.71801e-06
5.2267	7.72495e-06
5.25134	7.74649e-06
5.25408	7.74705e-06
5.25682	7.74899e-06
5.2842	7.7821e-06
5.29789	7.79634e-06
5.31158	7.80394e-06
5.31431	7.80606e-06
5.33074	7.82015e-06
5.34443	7.8448e-06
5.37181	7.86545e-06
5.47585	7.90267e-06
5.48407	7.90471e-06
5.49775	7.91475e-06
5.51144	1.5843e-05
5.51692	7.92955e-06
5.54978	7.95814e-06
5.55799	7.97354e-06
5.59084	8.00069e-06
5.59632	8.00839e-06
5.59906	8.01012e-06
5.62644	8.05529e-06
5.63739	8.06129e-06
5.73322	8.13452e-06
5.75512	8.16027e-06
5.7825	8.19079e-06
5.79893	8.21169e-06
5.80166	8.21507e-06
5.82357	8.23831e-06
5.84547	8.25575e-06
5.85642	8.26511e-06
5.85916	8.26806e-06
5.86464	8.27183e-06
5.8838	8.28696e-06
5.90844	1.66169e-05
5.92213	8.32832e-06
5.93035	8.3353e-06
5.94677	8.3526e-06
5.95499	8.36418e-06
5.96046	8.37041e-06
5.97142	1.67592e-05
5.98511	8.38494e-06
5.99058	1.67941e-05
6.00153	1.68112e-05
6.00975	1.68325e-05
6.03713	8.43214e-06
6.07546	8.47774e-06
6.08641	8.49114e-06
6.1001	8.49995e-06
6.10284	8.50269e-06
6.14391	8.54138e-06
6.15212	8.54583e-06
6.1576	8.54862e-06
6.16855	8.56444e-06
6.18771	8.5913e-06
6.26437	8.67969e-06
6.27806	8.69027e-06
6.30271	8.71406e-06
6.31913	8.74851e-06
6.34377	8.7882e-06
6.3602	1.76108e-05
6.36568	8.80635e-06
6.36842	8.80754e-06
6.37663	8.82945e-06
6.3821	8.83321e-06
6.38484	8.83595e-06
6.38758	8.83646e-06
6.39853	8.86383e-06
6.41496	1.77613e-05
6.4177	8.88712e-06
6.43139	8.89371e-06
6.44508	8.90824e-06
6.45329	8.93172e-06
6.45603	2.68192e-05
6.47246	8.95701e-06
6.48067	1.79207e-05
6.49162	8.97382e-06
6.52448	8.99254e-06
6.5409	9.003e-06
6.54364	9.01156e-06
6.54912	9.02611e-06
6.57102	9.0569e-06
6.57924	9.06511e-06
6.60388	1.82069e-05
6.62304	9.12498e-06
6.63126	9.139e-06
6.69149	2.77249e-05
6.69697	9.2643e-06
6.74351	9.3518e-06
6.76541	1.87669e-05
6.7791	9.42736e-06
6.79553	9.45517e-06
6.80922	9.47515e-06
6.8147	9.48432e-06
6.83934	9.52519e-06
6.85029	9.54312e-06
6.85577	9.5548e-06
6.90505	9.64734e-06
6.91052	9.66321e-06
6.92421	9.68436e-06
6.95433	9.75881e-06
6.95981	9.76042e-06
6.96528	9.77048e-06
6.97076	9.79305e-06
6.98719	9.81816e-06
7.00909	9.83398e-06
7.02004	9.83815e-06
7.03099	9.85395e-06
7.06111	9.93474e-06
7.06932	9.98484e-06
7.0748	1.9975e-05
7.09123	1.00363e-05
7.12956	1.01088e-05
7.14872	1.01422e-05
7.1761	1.01836e-05
7.20348	1.02316e-05
7.23086	1.02655e-05
7.28288	1.03592e-05
7.29383	1.03827e-05
7.31848	1.04243e-05
7.32395	1.04304e-05
7.35407	1.05177e-05
7.36776	1.05353e-05
7.38692	1.05647e-05
7.40061	1.05843e-05
7.40883	1.05946e-05
7.43347	2.1249e-05
7.43621	1.06255e-05
7.44168	1.06286e-05
7.49096	1.06909e-05
7.55941	1.07934e-05
7.57858	1.08343e-05
7.58405	2.17038e-05
7.61143	1.09161e-05
7.62512	1.09585e-05
7.63334	1.09643e-05
7.63607	1.09649e-05
7.64155	2.19635e-05
7.64429	1.09846e-05
7.64976	1.09886e-05
7.66619	1.10288e-05
7.66893	2.20732e-05
7.69905	1.11455e-05
7.70452	1.11542e-05
7.71547	1.1174e-05
7.74559	1.12267e-05
7.75381	1.1253e-05
7.77571	1.13265e-05
7.79487	1.1401e-05
7.83321	1.14834e-05
7.94546	1.17845e-05
7.96189	1.18291e-05
7.97832	1.18752e-05
7.98927	1.19108e-05
7.99474	1.19134e-05
8.01938	1.19251e-05
8.0276	1.19342e-05
8.04676	1.19783e-05
8.05498	1.19852e-05
8.06319	1.20293e-05
8.06593	1.20353e-05
8.07414	1.20388e-05
8.08509	1.20819e-05
8.10152	1.21136e-05
8.107	1.21198e-05
8.1289	1.21588e-05
8.19187	1.23508e-05
8.24937	1.24823e-05
8.27949	1.2535e-05
8.2877	1.25551e-05
8.29044	1.25717e-05
8.30687	1.25945e-05
8.31508	1.26373e-05
8.33151	1.26771e-05
8.33425	1.26858e-05
8.37258	1.27619e-05
8.39448	1.28071e-05
8.39996	1.28122e-05
8.4684	1.29068e-05
8.50947	1.29652e-05
8.5478	1.30527e-05
8.57792	1.31235e-05
8.61078	1.3195e-05
8.63268	1.32665e-05
8.66553	1.33779e-05
8.6847	1.34293e-05
8.75041	1.35792e-05
8.75589	1.36114e-05
8.77779	2.73681e-05
8.79422	1.37484e-05
8.84076	1.38893e-05
8.85993	1.40002e-05
8.87088	1.40445e-05
8.89552	1.41013e-05
8.90373	1.4146e-05
8.91469	1.4197e-05
8.92016	1.42167e-05
8.93659	1.42969e-05
8.98313	1.44694e-05
8.98587	1.44707e-05
8.98861	1.44718e-05
8.99135	1.44761e-05
9.00504	1.44836e-05
9.02147	1.44882e-05
9.02968	1.44948e-05
9.12277	1.48022e-05
9.13646	1.48678e-05
9.1392	1.49373e-05
9.17479	1.50435e-05
9.19395	1.51152e-05
9.21586	1.52048e-05
9.22681	1.52721e-05
9.22955	1.52869e-05
9.2624	1.53375e-05
9.27335	1.53838e-05
9.32538	1.55433e-05
9.34728	1.5665e-05
9.37192	1.57741e-05
9.3774	3.15645e-05
9.38287	1.57969e-05
9.38835	1.58091e-05
9.44311	1.59063e-05
9.50608	1.60201e-05
9.51155	1.6025e-05
9.52798	1.60646e-05
9.53893	1.60961e-05
9.56084	1.61647e-05
9.56905	1.61752e-05
9.58	1.62647e-05
9.62107	1.63854e-05
9.70047	1.66365e-05
9.70868	1.66877e-05
9.73333	1.67631e-05
9.7388	3.35462e-05
9.74154	3.35723e-05
9.81273	1.70065e-05
9.82642	1.70656e-05
9.84011	1.71231e-05
9.85653	1.71934e-05
9.86475	1.72325e-05
9.8757	1.72617e-05
9.88117	1.72961e-05
9.89213	1.73488e-05
9.8976	1.73616e-05
9.90582	1.74061e-05
9.91677	1.74234e-05
9.92498	1.7512e-05
9.93593	1.75291e-05
9.9551	1.76144e-05
9.96605	1.76786e-05
9.97153	1.7695e-05
9.98248	3.54882e-05
10.0208	1.77957e-05
10.0482	1.7847e-05
10.0564	1.78966e-05
10.0756	1.79384e-05
10.1002	1.81173e-05
10.1248	1.82304e-05
10.1878	1.83858e-05
10.2179	1.84746e-05
10.2289	1.85016e-05
10.2316	1.85203e-05
10.2453	1.85931e-05
10.2535	1.86143e-05
10.2919	1.87368e-05
10.3247	1.88863e-05
10.3329	1.89082e-05
10.3685	3.80621e-05
10.3904	1.91236e-05
10.4151	1.92071e-05
10.4561	1.93347e-05
10.4945	1.94631e-05
10.5027	1.94901e-05
10.5246	1.95648e-05
10.5492	1.96813e-05
10.5958	3.98987e-05
10.5985	1.99627e-05
10.6889	2.03184e-05
10.6943	2.03436e-05
10.7026	2.03707e-05
10.7272	2.04632e-05
10.7546	2.05447e-05
10.7984	2.07555e-05
10.8093	2.08624e-05
10.8121	2.08812e-05
10.8367	2.10073e-05
10.8477	2.10733e-05
10.8504	2.10905e-05
10.875	2.12177e-05
11.0037	2.20226e-05
11.0475	2.22489e-05
11.0996	2.26168e-05
11.1105	2.2725e-05
11.1351	2.2997e-05
11.1598	2.31764e-05
11.1844	2.33771e-05
11.1899	2.34269e-05
11.1926	2.34332e-05
11.2063	2.3542e-05
11.2994	2.43107e-05
11.3022	2.44722e-05
11.3049	2.45257e-05
11.3213	2.46474e-05
11.3733	2.505e-05
11.3952	2.51772e-05
11.4172	2.52374e-05
11.4226	2.52497e-05
11.4555	2.54335e-05
11.4582	2.54456e-05
11.4692	2.55047e-05
11.576	2.62731e-05
11.5787	2.62922e-05
11.6718	2.72057e-05
11.7074	2.75189e-05
11.7183	2.75566e-05
11.7211	8.29893e-05
11.7758	2.81436e-05
11.8388	2.88814e-05
11.8415	2.89772e-05
11.8799	2.95088e-05
11.9072	2.98331e-05
11.9702	3.09141e-05
11.9729	3.09757e-05
11.9812	3.1039e-05
12.0168	3.11682e-05
12.0606	6.3507e-05
12.1044	3.22389e-05
12.1098	3.23178e-05
12.1701	3.30902e-05
12.1865	3.33853e-05
12.192	3.33932e-05
12.2194	3.37562e-05
12.244	3.41054e-05
12.2577	3.42615e-05
12.2714	3.44547e-05
12.3699	3.5575e-05
12.4192	3.58241e-05
12.4466	3.61423e-05
12.4548	3.62762e-05
12.5151	3.70778e-05
12.5917	3.84509e-05
12.6875	4.01675e-05
12.693	4.02175e-05
12.7204	4.08456e-05
12.8327	4.26031e-05
12.9477	4.59203e-05
12.9805	4.68051e-05
13.0435	4.7595e-05
13.1585	5.11681e-05
13.1776	5.16124e-05
13.1968	5.20735e-05
13.2324	5.29611e-05
13.2351	5.30574e-05
13.2461	5.33936e-05
13.3638	5.79072e-05
13.3666	5.8043e-05
13.4131	5.94813e-05
13.4213	5.95662e-05
13.6267	6.61309e-05
13.7115	7.17705e-05
13.7471	7.36372e-05
13.821	7.74851e-05
13.9963	8.8917e-05
14.0182	8.95657e-05
14.0209	8.96867e-05
14.1085	9.55589e-05
14.1332	9.74879e-05
14.6178	0.000155164
15.1462	0.000309163

## Sheet: pre_op_other
_t	h0
0.00547585	1.7695e-05
0.0164276	1.76984e-05
0.0438068	1.77018e-05
0.0547585	1.77029e-05
0.0684481	1.77036e-05
0.0766619	1.77053e-05
0.114993	1.77058e-05
0.117731	1.77062e-05
0.120469	1.77068e-05
0.128683	1.77074e-05
0.183441	1.77083e-05
0.188917	1.77094e-05
0.197131	1.77112e-05
0.202607	1.77122e-05
0.208082	1.77131e-05
0.216296	1.77148e-05
0.240937	1.77152e-05
0.243675	1.77156e-05
0.265579	1.77167e-05
0.301172	1.77175e-05
0.314861	1.77186e-05
0.317599	1.77199e-05
0.323075	1.77208e-05
0.336765	1.77214e-05
0.344979	1.77226e-05
0.364144	1.7724e-05
0.38331	1.77245e-05
0.386048	3.54502e-05
0.391523	1.77261e-05
0.394261	1.77267e-05
0.407951	1.7727e-05
0.421641	1.77275e-05
0.427116	1.77283e-05
0.43533	1.77287e-05
0.440806	1.77294e-05
0.443544	1.77301e-05
0.44902	1.77305e-05
0.462709	1.77322e-05
0.465447	3.54661e-05
0.468185	3.54703e-05
0.473661	1.77379e-05
0.484613	1.77391e-05
0.490089	3.54805e-05
0.506516	1.77417e-05
0.520206	1.77424e-05
0.522944	1.77431e-05
0.52842	1.77437e-05
0.533896	1.7745e-05
0.544847	1.77463e-05
0.553061	1.7748e-05
0.569489	1.7749e-05
0.58044	1.775e-05
0.585916	1.77508e-05
0.616033	1.77513e-05
0.632461	1.7752e-05
0.65984	1.77529e-05
0.665316	1.77534e-05
0.695433	1.77551e-05
0.720074	1.77559e-05
0.733764	1.77565e-05
0.73924	1.77572e-05
0.758405	3.55165e-05
0.766619	1.77597e-05
0.783047	1.77601e-05
0.791261	1.77603e-05
0.796736	3.55245e-05
0.813164	1.77646e-05
0.81864	1.77651e-05
0.824116	1.77655e-05
0.829592	1.77662e-05
0.832329	1.7767e-05
0.837805	1.7768e-05
0.846019	1.77689e-05
0.859709	1.77695e-05
0.865185	1.77699e-05
0.873398	1.77706e-05
0.878874	3.55447e-05
0.881612	1.77746e-05
0.88435	1.77761e-05
0.895302	1.7777e-05
0.900778	1.77777e-05
0.903515	1.77798e-05
0.906253	1.77843e-05
0.925419	3.55752e-05
0.933633	1.77891e-05
0.939109	1.77896e-05
0.947322	1.77902e-05
0.952798	1.77907e-05
0.958274	1.77914e-05
0.961012	3.55852e-05
0.966488	1.77939e-05
0.974702	1.77944e-05
0.977439	1.77947e-05
0.982915	1.7795e-05
0.985653	1.77952e-05
0.988391	1.77964e-05
0.993867	1.77968e-05
1.00482	1.77973e-05
1.01851	1.7798e-05
1.02672	1.77989e-05
1.04315	1.78015e-05
1.08422	5.3415e-05
1.08969	1.78077e-05
1.1116	1.78085e-05
1.13898	1.78094e-05
1.1554	1.78107e-05
1.15814	1.78126e-05
1.16362	3.563e-05
1.17183	1.78166e-05
1.17731	1.7817e-05
1.18278	1.78178e-05
1.19374	1.78189e-05
1.19647	1.78213e-05
1.19921	1.78237e-05
1.21016	1.78244e-05
1.2129	1.78248e-05
1.21564	1.78254e-05
1.22385	3.56554e-05
1.22933	1.78295e-05
1.24028	1.78297e-05
1.24302	1.78301e-05
1.25397	1.78305e-05
1.2704	1.78312e-05
1.27314	1.78322e-05
1.27587	1.78331e-05
1.28956	1.78348e-05
1.2923	1.78361e-05
1.30051	1.78372e-05
1.30325	1.78379e-05
1.30873	3.56779e-05
1.31147	1.78414e-05
1.32516	1.78421e-05
1.32789	1.78425e-05
1.33063	1.78429e-05
1.34432	1.78479e-05
1.34706	3.56984e-05
1.37444	1.78533e-05
1.37718	1.78543e-05
1.37991	1.78555e-05
1.38539	1.78567e-05
1.39908	1.78578e-05
1.40729	1.78613e-05
1.42098	1.78659e-05
1.43741	1.78699e-05
1.44289	1.78707e-05
1.47027	1.78718e-05
1.47574	1.78729e-05
1.48669	1.78741e-05
1.48943	1.78745e-05
1.49765	1.78757e-05
1.50038	1.78761e-05
1.52229	1.78772e-05
1.5305	1.78787e-05
1.53871	1.78798e-05
1.55514	1.78806e-05
1.56062	1.78835e-05
1.56609	1.78888e-05
1.57431	1.78924e-05
1.58526	3.57906e-05
1.588	3.57932e-05
1.59347	1.7898e-05
1.59621	1.78992e-05
1.60442	1.79026e-05
1.6318	1.79065e-05
1.63728	1.79074e-05
1.64276	1.791e-05
1.65371	1.79108e-05
1.66466	1.79143e-05
1.67013	1.79153e-05
1.67561	3.58369e-05
1.68382	1.79224e-05
1.6893	1.79235e-05
1.7112	1.79298e-05
1.71394	1.79337e-05
1.71668	1.79367e-05
1.71942	1.79374e-05
1.73311	1.794e-05
1.75775	1.79482e-05
1.76596	1.795e-05
1.7687	3.59053e-05
1.77144	1.7957e-05
1.77691	1.79574e-05
1.78239	1.79609e-05
1.79334	1.79661e-05
1.81524	1.79781e-05
1.82346	1.79819e-05
1.8262	1.79858e-05
1.83167	3.59923e-05
1.8481	1.8007e-05
1.85084	1.80195e-05
1.87274	1.80439e-05
1.88643	1.80581e-05
1.88917	1.80658e-05
1.89191	1.80687e-05
1.89464	1.8075e-05
1.89738	1.80755e-05
1.90012	1.80761e-05
1.90833	3.61871e-05
1.93845	1.81333e-05
1.94393	1.81383e-05
1.95214	1.81601e-05
1.96309	1.81679e-05
1.96583	1.81737e-05
1.97952	1.81853e-05
1.985	1.81872e-05
1.98773	1.81881e-05
1.99321	1.81941e-05
2.00964	1.82009e-05
2.01511	1.82013e-05
2.02607	1.82092e-05
2.03702	1.82132e-05
2.04523	1.82266e-05
2.05071	1.82294e-05
2.05344	1.82302e-05
2.05618	1.82348e-05
2.05892	5.47227e-05
2.06987	1.82538e-05
2.08356	1.82762e-05
2.10273	1.83017e-05
2.10546	3.6615e-05
2.11094	1.83097e-05
2.11642	1.83193e-05
2.11915	1.83242e-05
2.12463	1.83367e-05
2.12737	1.83377e-05
2.13011	1.83386e-05
2.13832	1.83495e-05
2.14653	1.8357e-05
2.14927	1.8358e-05
2.15201	1.83605e-05
2.15475	1.83667e-05
2.15749	1.83777e-05
2.16296	3.67721e-05
2.16844	1.83898e-05
2.17118	1.83929e-05
2.17391	1.83974e-05
2.17665	1.84043e-05
2.18486	3.68249e-05
2.19034	3.68307e-05
2.19308	1.84209e-05
2.20129	1.84376e-05
2.20403	1.84394e-05
2.20677	1.84439e-05
2.20951	3.68924e-05
2.21224	1.84519e-05
2.21772	1.84602e-05
2.2232	1.84741e-05
2.22593	3.69493e-05
2.22867	1.84762e-05
2.23415	3.69845e-05
2.23689	3.69921e-05
2.23962	1.8502e-05
2.2451	1.85024e-05
2.24784	1.8504e-05
2.26153	1.85236e-05
2.27795	1.85441e-05
2.29712	1.85728e-05
2.3026	1.85747e-05
2.31081	1.85887e-05
2.31355	1.85955e-05
2.32997	1.86165e-05
2.33271	1.86206e-05
2.33545	5.58751e-05
2.33819	1.86272e-05
2.36283	1.86572e-05
2.36557	1.86616e-05
2.37378	1.86665e-05
2.37652	1.86678e-05
2.38473	1.86713e-05
2.38747	1.8674e-05
2.40664	1.86801e-05
2.41485	1.86859e-05
2.41759	1.86869e-05
2.42306	1.86911e-05
2.43128	1.86949e-05
2.44223	1.86978e-05
2.44497	1.87022e-05
2.45044	1.87065e-05
2.45866	1.87082e-05
2.4614	3.74202e-05
2.46413	1.87123e-05
2.47235	1.87184e-05
2.48056	1.87279e-05
2.48604	3.74681e-05
2.49699	1.87395e-05
2.50246	1.87476e-05
2.51342	1.87545e-05
2.51615	1.87562e-05
2.51889	1.87591e-05
2.52163	1.87651e-05
2.52437	1.87707e-05
2.52711	3.75448e-05
2.53806	1.87755e-05
2.5408	1.87823e-05
2.54627	1.87896e-05
2.55175	1.87917e-05
2.55448	1.8794e-05
2.5627	1.88086e-05
2.57365	1.8815e-05
2.60103	1.88543e-05
2.60924	1.88607e-05
2.61198	1.88636e-05
2.62841	1.88814e-05
2.63115	3.77697e-05
2.63662	1.89041e-05
2.65579	5.68086e-05
2.66126	1.89479e-05
2.664	1.89501e-05
2.66674	1.89519e-05
2.66948	1.89527e-05
2.68864	1.89824e-05
2.69686	3.80036e-05
2.70507	1.9012e-05
2.70781	1.90142e-05
2.71055	1.90262e-05
2.71328	1.90364e-05
2.7215	1.90411e-05
2.72424	1.90424e-05
2.74066	1.90678e-05
2.7434	1.90701e-05
2.74614	3.81449e-05
2.74888	1.90776e-05
2.75983	1.90954e-05
2.76531	1.91029e-05
2.76804	1.91102e-05
2.79268	3.83277e-05
2.8009	1.91716e-05
2.8228	1.92012e-05
2.82554	1.92154e-05
2.82828	3.84491e-05
2.83375	3.84746e-05
2.84197	1.92404e-05
2.8447	5.77467e-05
2.84744	1.92577e-05
2.85839	1.92669e-05
2.86387	1.92817e-05
2.87756	1.93084e-05
2.8803	1.9319e-05
2.88851	1.93398e-05
2.89125	1.93445e-05
2.89946	3.86942e-05
2.90768	1.93739e-05
2.91589	1.93814e-05
2.91863	1.93851e-05
2.9241	1.93966e-05
2.93506	3.88268e-05
2.94053	1.94279e-05
2.94601	1.9439e-05
2.96791	1.94756e-05
2.97886	1.94849e-05
2.98981	1.9497e-05
2.99255	1.94977e-05
2.99803	1.95057e-05
3.00077	1.95081e-05
3.0035	1.95087e-05
3.00898	1.95099e-05
3.01172	1.95112e-05
3.01993	3.90302e-05
3.02267	3.90338e-05
3.02541	1.95236e-05
3.02815	1.95249e-05
3.03362	1.95265e-05
3.03636	1.95357e-05
3.04731	1.95539e-05
3.05279	1.95572e-05
3.05826	3.91509e-05
3.07469	1.96003e-05
3.07743	1.9608e-05
3.08017	1.9617e-05
3.08838	1.96229e-05
3.1185	1.96762e-05
3.12124	3.93701e-05
3.13492	3.94104e-05
3.14861	1.97186e-05
3.1623	3.94922e-05
3.16504	1.97475e-05
3.17052	1.97606e-05
3.17873	3.95555e-05
3.18421	1.97813e-05
3.18968	1.9791e-05
3.19242	3.96125e-05
3.20064	1.98275e-05
3.20885	5.95296e-05
3.21432	3.97128e-05
3.21706	1.98622e-05
3.22254	1.98629e-05
3.24444	1.98893e-05
3.24992	1.98973e-05
3.25266	3.98089e-05
3.25539	3.98204e-05
3.25813	3.98229e-05
3.26087	1.99129e-05
3.28825	1.99564e-05
3.29099	1.99614e-05
3.29372	1.99749e-05
3.29646	1.99806e-05
3.2992	1.99876e-05
3.30194	3.99786e-05
3.30468	1.99959e-05
3.31289	2.00179e-05
3.3211	2.00229e-05
3.32932	2.00395e-05
3.33206	2.00503e-05
3.33479	2.00527e-05
3.33753	2.00533e-05
3.34848	4.01522e-05
3.3567	4.01692e-05
3.37312	2.01142e-05
3.38134	2.01216e-05
3.38681	2.01357e-05
3.39229	2.01425e-05
3.39503	2.01441e-05
3.40598	2.01606e-05
3.41419	2.01655e-05
3.43883	2.01916e-05
3.44157	2.01951e-05
3.44979	2.02019e-05
3.47717	2.02206e-05
3.50454	2.02518e-05
3.51002	2.02529e-05
3.5155	4.05247e-05
3.52919	2.02807e-05
3.54288	2.03046e-05
3.54561	2.03061e-05
3.55383	2.03184e-05
3.5593	2.03272e-05
3.56204	2.03326e-05
3.58121	2.03495e-05
3.58394	2.03502e-05
3.58942	2.03552e-05
3.59216	2.03583e-05
3.60585	4.07611e-05
3.60859	2.0386e-05
3.62228	2.042e-05
3.62501	2.04217e-05
3.63597	2.04574e-05
3.64966	2.04762e-05
3.65239	2.04871e-05
3.65787	2.04974e-05
3.66608	2.0502e-05
3.66882	2.05079e-05
3.67156	4.10253e-05
3.68525	2.05319e-05
3.69072	2.05596e-05
3.69346	4.11483e-05
3.69894	4.11521e-05
3.70168	2.05778e-05
3.70989	4.11722e-05
3.71537	4.12029e-05
3.7181	2.0603e-05
3.72632	2.06122e-05
3.76191	2.06744e-05
3.76465	2.06844e-05
3.77012	2.07065e-05
3.78108	4.14375e-05
3.80024	2.07621e-05
3.80298	2.07709e-05
3.81393	2.08022e-05
3.81941	2.08055e-05
3.82762	2.08275e-05
3.83036	2.0838e-05
3.8331	2.08403e-05
3.84405	2.08568e-05
3.85226	2.08741e-05
3.86048	6.26671e-05
3.86321	2.0902e-05
3.86595	2.09077e-05
3.87416	4.18491e-05
3.88512	2.09518e-05
3.90154	2.09785e-05
3.90702	2.09958e-05
3.9125	2.09978e-05
3.91523	4.20037e-05
3.92345	8.4112e-05
3.93166	2.10369e-05
3.9344	2.10458e-05
3.93988	2.1058e-05
3.94535	2.10711e-05
3.95356	2.10765e-05
3.9563	2.10897e-05
3.96178	2.11079e-05
3.97273	4.22391e-05
3.98916	2.11507e-05
3.9919	2.11528e-05
3.99463	2.11603e-05
4.00285	4.23283e-05
4.00832	2.11654e-05
4.02201	4.23559e-05
4.02749	2.11811e-05
4.03296	2.11956e-05
4.04665	2.12105e-05
4.05487	4.24482e-05
4.05761	4.24841e-05
4.06308	2.12518e-05
4.06582	2.12543e-05
4.07403	6.38305e-05
4.07677	2.1284e-05
4.07951	2.12917e-05
4.08225	2.12924e-05
4.09046	2.13054e-05
4.10689	2.13365e-05
4.11236	2.13513e-05
4.11784	2.13593e-05
4.12332	2.13597e-05
4.12605	2.13652e-05
4.12879	2.13739e-05
4.13701	4.28033e-05
4.13974	2.14033e-05
4.14248	4.28118e-05
4.1507	2.14216e-05
4.15343	2.14257e-05
4.16165	2.14292e-05
4.16986	4.28947e-05
4.1726	2.14515e-05
4.17807	2.14586e-05
4.18081	4.29205e-05
4.1945	2.15056e-05
4.19724	2.1507e-05
4.20272	2.15115e-05
4.20545	2.15312e-05
4.21093	4.30951e-05
4.22736	2.15828e-05
4.23831	2.16067e-05
4.24105	4.32225e-05
4.24378	4.32473e-05
4.24926	2.16423e-05
4.25747	2.16517e-05
4.26569	2.16755e-05
4.26843	2.16814e-05
4.27116	2.16903e-05
4.2739	4.3384e-05
4.28212	4.34172e-05
4.29033	2.17368e-05
4.29307	2.17387e-05
4.29581	2.17405e-05
4.29854	4.34904e-05
4.31771	2.17979e-05
4.32318	2.18161e-05
4.32592	2.18265e-05
4.32866	2.18363e-05
4.33687	2.18409e-05
4.34235	2.18648e-05
4.3533	2.18864e-05
4.35604	4.38011e-05
4.36152	2.19229e-05
4.36699	2.19362e-05
4.37247	2.19373e-05
4.37521	2.19389e-05
4.38068	2.19557e-05
4.38616	2.19652e-05
4.39437	2.19695e-05
4.39985	2.19829e-05
4.40258	2.19852e-05
4.40532	4.39787e-05
4.41354	2.19946e-05
4.42175	2.20054e-05
4.42449	2.20087e-05
4.42723	6.60334e-05
4.4327	2.20198e-05
4.43818	2.20381e-05
4.45461	2.20544e-05
4.45734	2.20578e-05
4.46008	2.20627e-05
4.47377	6.6221e-05
4.47925	2.20891e-05
4.48198	4.41869e-05
4.4902	2.20983e-05
4.49841	2.21245e-05
4.50115	2.21341e-05
4.50389	2.21349e-05
4.5121	2.21514e-05
4.51484	2.21668e-05
4.53127	2.21857e-05
4.53948	4.44207e-05
4.55865	2.22643e-05
4.56686	6.6816e-05
4.57234	6.68593e-05
4.57507	2.22973e-05
4.58603	2.23222e-05
4.5915	2.23435e-05
4.59698	4.4724e-05
4.60245	2.23632e-05
4.61614	2.24103e-05
4.62162	2.24119e-05
4.62436	2.24169e-05
4.62709	2.24283e-05
4.62983	2.24429e-05
4.63805	4.49365e-05
4.64626	4.49475e-05
4.66543	2.25173e-05
4.6709	2.25255e-05
4.67364	2.25361e-05
4.68185	2.25399e-05
4.68459	2.25498e-05
4.68733	2.25616e-05
4.69007	4.51403e-05
4.6928	2.25774e-05
4.70102	4.51669e-05
4.70649	2.26102e-05
4.71197	2.26441e-05
4.72292	2.26647e-05
4.72566	4.53706e-05
4.7284	2.26973e-05
4.73387	2.27061e-05
4.73935	2.27113e-05
4.74209	6.81576e-05
4.74483	2.27341e-05
4.75304	2.27541e-05
4.7722	2.27858e-05
4.78042	4.5614e-05
4.78316	2.28228e-05
4.78589	2.28344e-05
4.79137	4.56907e-05
4.80232	2.28664e-05
4.8078	2.28811e-05
4.81327	4.57673e-05
4.81601	2.2891e-05
4.81875	2.29007e-05
4.82696	2.29489e-05
4.83244	2.29569e-05
4.83791	4.59398e-05
4.84065	2.29835e-05
4.8516	2.3004e-05
4.85434	2.30088e-05
4.85982	2.3031e-05
4.86803	2.30514e-05
4.87898	2.30721e-05
4.88446	2.30857e-05
4.89815	2.31132e-05
4.90636	2.3132e-05
4.91184	4.62726e-05
4.92005	2.3167e-05
4.92279	4.63443e-05
4.92553	6.95272e-05
4.96112	4.65887e-05
4.96934	2.33087e-05
4.97207	2.33187e-05
4.97481	2.33278e-05
4.98029	2.33465e-05
4.98302	2.33488e-05
4.98576	4.67047e-05
4.9885	2.33579e-05
4.99124	2.3364e-05
4.99945	4.67719e-05
5.00219	2.33886e-05
5.0104	2.3402e-05
5.01588	2.34079e-05
5.01862	2.34089e-05
5.02136	4.68215e-05
5.02683	4.68335e-05
5.03231	2.34499e-05
5.03505	2.34632e-05
5.04326	2.34787e-05
5.04874	2.34954e-05
5.05147	7.05322e-05
5.05695	2.35395e-05
5.06242	2.35434e-05
5.0679	2.35573e-05
5.09254	2.3618e-05
5.09528	2.36284e-05
5.11171	4.73312e-05
5.11445	2.36758e-05
5.11992	4.73593e-05
5.13635	2.37346e-05
5.14456	7.12509e-05
5.15004	2.37793e-05
5.15278	4.75915e-05
5.15551	2.37992e-05
5.17468	2.38271e-05
5.19111	7.15936e-05
5.19658	2.38744e-05
5.21301	2.39247e-05
5.21575	2.39261e-05
5.2267	2.39543e-05
5.24039	2.39883e-05
5.24587	2.40119e-05
5.27324	2.4074e-05
5.27872	2.40965e-05
5.29241	2.41291e-05
5.29515	2.41323e-05
5.29789	2.41441e-05
5.30062	2.41571e-05
5.31158	2.41805e-05
5.31979	2.42147e-05
5.328	2.42453e-05
5.33074	2.42466e-05
5.33348	2.42569e-05
5.33896	4.85898e-05
5.34169	2.43028e-05
5.34991	2.43115e-05
5.3636	4.87316e-05
5.37729	4.87607e-05
5.38824	2.43941e-05
5.39098	2.43973e-05
5.39371	2.44041e-05
5.39919	4.88287e-05
5.40193	2.44225e-05
5.41562	2.44306e-05
5.41836	2.44366e-05
5.43204	2.44451e-05
5.45121	2.44577e-05
5.45942	2.44711e-05
5.46216	2.44721e-05
5.4649	2.44727e-05
5.47311	2.44833e-05
5.48407	2.44959e-05
5.48954	4.90244e-05
5.49228	2.45201e-05
5.49502	2.45268e-05
5.50323	2.45311e-05
5.51144	2.4548e-05
5.51418	2.45575e-05
5.51692	2.45648e-05
5.52787	2.45746e-05
5.53335	2.46016e-05
5.53882	2.46109e-05
5.54704	4.92542e-05
5.54978	2.46428e-05
5.55525	2.46759e-05
5.58263	2.47175e-05
5.58537	4.9474e-05
5.59358	2.47922e-05
5.6018	2.48103e-05
5.60727	2.48247e-05
5.61001	2.48382e-05
5.62096	2.48539e-05
5.64834	4.98905e-05
5.65108	2.49599e-05
5.65382	4.99245e-05
5.66477	2.49973e-05
5.68941	2.50727e-05
5.69215	7.52268e-05
5.69489	5.01585e-05
5.69762	2.50899e-05
5.7031	2.51197e-05
5.71131	2.51281e-05
5.71405	2.51291e-05
5.72226	5.03001e-05
5.725	2.51682e-05
5.73595	2.51869e-05
5.73869	2.52014e-05
5.74417	2.52262e-05
5.74691	2.52356e-05
5.74964	2.52371e-05
5.75238	2.52386e-05
5.76333	2.52751e-05
5.76881	2.52846e-05
5.77155	2.52855e-05
5.77429	5.05792e-05
5.79071	5.07018e-05
5.79345	5.07255e-05
5.80166	2.54045e-05
5.8044	2.54233e-05
5.80988	2.54262e-05
5.82357	2.54744e-05
5.82631	5.09558e-05
5.83178	2.54876e-05
5.83452	2.55064e-05
5.84	2.55298e-05
5.84547	2.55484e-05
5.85642	2.55706e-05
5.85916	2.55829e-05
5.8619	5.11839e-05
5.86737	2.5596e-05
5.87011	5.12066e-05
5.88106	2.56403e-05
5.88654	5.12878e-05
5.89202	2.56647e-05
5.89475	2.56825e-05
5.89749	2.57013e-05
5.90023	2.57105e-05
5.90297	2.57133e-05
5.91392	2.57535e-05
5.9194	2.57858e-05
5.92487	2.57911e-05
5.9413	2.58626e-05
5.94677	2.58743e-05
5.94951	5.17839e-05
5.95225	5.18051e-05
5.97142	5.1971e-05
5.97689	5.20163e-05
5.98784	2.60231e-05
5.99058	2.60378e-05
5.99606	2.60592e-05
6.00153	5.21258e-05
6.00427	5.21473e-05
6.00701	5.21602e-05
6.00975	2.60877e-05
6.01522	2.60948e-05
6.01796	2.60966e-05
6.0207	2.6098e-05
6.03439	5.22947e-05
6.04534	2.61775e-05
6.04808	5.24035e-05
6.05355	2.62205e-05
6.05903	2.62226e-05
6.06451	2.62511e-05
6.06998	5.2561e-05
6.07272	2.62937e-05
6.07546	5.25993e-05
6.08915	2.63531e-05
6.09188	7.9105e-05
6.09462	2.63725e-05
6.1001	2.63822e-05
6.11105	5.2882e-05
6.13295	2.65228e-05
6.13569	2.65239e-05
6.14117	2.65352e-05
6.16033	5.31994e-05
6.16307	2.66212e-05
6.16581	2.66343e-05
6.17402	2.66441e-05
6.18224	2.66839e-05
6.2014	5.35057e-05
6.20414	2.67662e-05
6.21235	5.35584e-05
6.21783	2.6793e-05
6.22331	2.68266e-05
6.22878	2.68404e-05
6.23699	2.68618e-05
6.24247	5.37729e-05
6.25068	2.69007e-05
6.25616	2.69279e-05
6.26164	2.69619e-05
6.26985	2.69846e-05
6.27259	2.69963e-05
6.27533	2.70069e-05
6.29175	2.70622e-05
6.31092	5.42625e-05
6.31366	2.71632e-05
6.32187	2.72297e-05
6.32461	2.72307e-05
6.32735	2.72322e-05
6.33556	2.72859e-05
6.34651	2.73119e-05
6.35199	2.73306e-05
6.3821	5.4857e-05
6.38758	2.74361e-05
6.39306	5.49195e-05
6.39579	5.49546e-05
6.39853	2.74846e-05
6.4177	2.75471e-05
6.42317	2.75504e-05
6.43413	2.75777e-05
6.4396	2.75916e-05
6.44234	5.5191e-05
6.44508	2.76018e-05
6.45329	2.76295e-05
6.45603	2.76447e-05
6.4615	2.7652e-05
6.46424	2.76601e-05
6.46698	8.30226e-05
6.46972	2.76839e-05
6.48067	2.77051e-05
6.49162	2.77395e-05
6.49436	2.77483e-05
6.4971	2.77501e-05
6.49984	2.77515e-05
6.50805	5.55537e-05
6.51079	2.77885e-05
6.51626	5.56133e-05
6.52174	2.78086e-05
6.52721	2.78329e-05
6.52995	2.78387e-05
6.54364	2.78786e-05
6.55186	2.79557e-05
6.55459	2.79576e-05
6.55733	2.79591e-05
6.56281	2.79889e-05
6.5765	2.80376e-05
6.58745	2.81149e-05
6.5984	2.81433e-05
6.60388	2.81896e-05
6.61209	2.82117e-05
6.6203	2.82355e-05
6.62578	2.82947e-05
6.62852	2.83201e-05
6.63126	2.83251e-05
6.63673	2.8347e-05
6.63947	2.83687e-05
6.65042	2.84334e-05
6.65316	2.84353e-05
6.65864	2.84428e-05
6.66137	8.53689e-05
6.66411	2.84783e-05
6.67506	2.85233e-05
6.68875	2.86118e-05
6.6997	5.73547e-05
6.71066	2.87348e-05
6.71887	2.87852e-05
6.72435	2.8828e-05
6.73256	2.88504e-05
6.73804	2.88726e-05
6.74625	2.89103e-05
6.74899	2.89115e-05
6.75172	2.89189e-05
6.75446	5.78901e-05
6.76268	2.89789e-05
6.76541	2.89821e-05
6.76815	5.79781e-05
6.77089	2.8993e-05
6.78184	5.81594e-05
6.79006	2.90898e-05
6.80101	2.91649e-05
6.80375	2.91688e-05
6.80648	5.8347e-05
6.80922	2.9184e-05
6.81196	2.91981e-05
6.82839	5.8505e-05
6.83386	2.92953e-05
6.8366	2.93103e-05
6.84481	2.93279e-05
6.84755	5.86967e-05
6.85029	2.93772e-05
6.8585	8.83772e-05
6.86124	2.94681e-05
6.87219	2.95371e-05
6.88041	2.95753e-05
6.88588	2.95845e-05
6.88862	2.96101e-05
6.916	2.97895e-05
6.92421	2.98011e-05
6.92969	2.98553e-05
6.94064	2.99258e-05
6.95707	3.00348e-05
6.95981	6.00775e-05
6.96255	3.00577e-05
6.96528	6.01443e-05
6.97076	3.01068e-05
6.9735	3.0132e-05
6.97623	9.04124e-05
6.98171	3.01524e-05
6.98445	3.0175e-05
6.98992	3.0192e-05
6.99266	3.02103e-05
6.99814	3.02114e-05
7.00088	6.04266e-05
7.01183	3.02511e-05
7.0173	6.0511e-05
7.03373	6.05953e-05
7.03647	3.0305e-05
7.03921	3.03187e-05
7.04468	3.03798e-05
7.05016	3.04435e-05
7.0529	3.04459e-05
7.06111	6.09508e-05
7.06385	6.10291e-05
7.06659	3.05383e-05
7.07206	3.05645e-05
7.07754	3.05841e-05
7.08301	3.06322e-05
7.08849	6.13554e-05
7.0967	3.0698e-05
7.10492	3.07639e-05
7.11587	3.08132e-05
7.12134	6.17192e-05
7.12682	3.09042e-05
7.12956	6.18127e-05
7.13503	3.0927e-05
7.13777	3.09504e-05
7.14599	3.10362e-05
7.14872	3.10383e-05
7.15146	3.10445e-05
7.1542	3.10671e-05
7.15694	3.10932e-05
7.16515	3.115e-05
7.17063	3.11526e-05
7.17884	3.121e-05
7.18158	3.12305e-05
7.18706	3.12394e-05
7.18979	3.12426e-05
7.19253	3.12592e-05
7.19801	3.12943e-05
7.20074	3.13404e-05
7.20348	3.13648e-05
7.21991	6.29044e-05
7.23086	3.14802e-05
7.23634	3.15075e-05
7.23908	3.15294e-05
7.24455	6.30792e-05
7.25003	3.15573e-05
7.25277	6.31786e-05
7.25824	3.16312e-05
7.26372	3.16531e-05
7.26645	3.16565e-05
7.26919	3.1679e-05
7.27467	3.17248e-05
7.27741	3.17574e-05
7.28014	3.17899e-05
7.28288	6.35865e-05
7.28562	3.17996e-05
7.28836	3.18104e-05
7.30205	9.57399e-05
7.31848	3.20157e-05
7.32395	3.20183e-05
7.32669	3.20381e-05
7.33217	6.42386e-05
7.3349	3.2154e-05
7.34038	3.21885e-05
7.34585	3.2199e-05
7.34859	3.22239e-05
7.35133	3.22629e-05
7.35407	6.45713e-05
7.35681	3.23093e-05
7.36776	3.23321e-05
7.38145	3.2394e-05
7.38419	3.24023e-05
7.38692	3.24105e-05
7.40061	3.24557e-05
7.40335	3.24681e-05
7.4143	3.25192e-05
7.41704	3.25229e-05
7.41978	3.25258e-05
7.42799	3.2543e-05
7.43073	3.25542e-05
7.44168	3.25839e-05
7.44442	3.26097e-05
7.45811	6.527e-05
7.46359	3.26552e-05
7.4718	3.26829e-05
7.47728	3.26849e-05
7.48275	3.27044e-05
7.4937	6.55177e-05
7.49644	6.55284e-05
7.51013	3.2857e-05
7.51287	3.28595e-05
7.51561	3.28662e-05
7.52108	3.28824e-05
7.52382	3.28976e-05
7.5293	6.58645e-05
7.53203	9.88464e-05
7.54025	3.29668e-05
7.54572	3.29993e-05
7.5512	3.30337e-05
7.55668	3.3057e-05
7.56763	6.63161e-05
7.57036	6.63263e-05
7.5731	3.31682e-05
7.58132	6.65055e-05
7.60322	6.6895e-05
7.6087	3.3475e-05
7.61417	3.35004e-05
7.61965	3.35698e-05
7.62239	3.35928e-05
7.62512	3.36243e-05
7.62786	3.36326e-05
7.6306	3.36353e-05
7.63881	3.36819e-05
7.64703	0.00010119
7.6525	3.37449e-05
7.65798	6.76021e-05
7.66619	6.77161e-05
7.67441	3.39097e-05
7.67714	0.000101815
7.67988	6.79727e-05
7.69631	6.81109e-05
7.70179	3.41249e-05
7.70452	3.41287e-05
7.71	3.41481e-05
7.71821	3.42666e-05
7.72369	3.42878e-05
7.72643	3.42897e-05
7.72916	3.43059e-05
7.73464	3.43524e-05
7.73738	3.43855e-05
7.74285	3.43874e-05
7.74559	6.87799e-05
7.74833	3.43977e-05
7.75928	6.90269e-05
7.76202	3.4518e-05
7.76476	0.00010357
7.7675	6.91126e-05
7.77297	3.4622e-05
7.77571	3.46336e-05
7.77845	6.93391e-05
7.78392	6.93513e-05
7.78666	3.47047e-05
7.7894	3.47277e-05
7.80035	6.96474e-05
7.81404	6.9804e-05
7.81678	6.98419e-05
7.82225	3.49276e-05
7.83047	3.49896e-05
7.83321	3.50172e-05
7.83868	7.01177e-05
7.84416	7.0141e-05
7.85237	7.03066e-05
7.85511	3.51676e-05
7.86058	3.51697e-05
7.87701	3.53096e-05
7.88249	3.5329e-05
7.88523	3.53572e-05
7.89892	3.54297e-05
7.90165	3.54504e-05
7.90987	3.55478e-05
7.9263	7.12845e-05
7.93998	3.57103e-05
7.95094	7.16611e-05
7.95367	3.58378e-05
7.95915	3.58714e-05
7.96189	7.18106e-05
7.96736	3.59842e-05
7.97832	7.20869e-05
7.98653	3.61226e-05
7.99748	3.61614e-05
8.01665	0.00014478
8.02212	3.62165e-05
8.03307	3.62396e-05
8.04403	3.63286e-05
8.04676	7.2719e-05
8.0495	7.27318e-05
8.05224	7.27411e-05
8.05498	3.63899e-05
8.06045	3.64662e-05
8.06867	3.65296e-05
8.07141	3.6533e-05
8.07414	3.65439e-05
8.08236	3.66364e-05
8.09057	3.66747e-05
8.09331	3.66866e-05
8.09605	3.67206e-05
8.09878	3.67687e-05
8.11247	3.6825e-05
8.11795	3.6899e-05
8.12343	3.69291e-05
8.12616	3.69313e-05
8.13438	3.69724e-05
8.13712	3.70143e-05
8.13985	3.7047e-05
8.14533	0.000148291
8.14807	3.70797e-05
8.16176	0.000111751
8.16723	3.72624e-05
8.16997	3.72773e-05
8.18092	3.74001e-05
8.18366	3.74117e-05
8.18914	3.74272e-05
8.19735	7.50371e-05
8.20556	3.7563e-05
8.22199	3.76947e-05
8.22747	3.77089e-05
8.23568	3.77919e-05
8.24116	3.78281e-05
8.25485	0.000113768
8.25758	3.79366e-05
8.2658	3.79455e-05
8.27127	3.7995e-05
8.28496	3.80373e-05
8.2877	3.80659e-05
8.29318	3.81238e-05
8.29865	3.81519e-05
8.30687	3.81888e-05
8.32056	3.82907e-05
8.34246	7.68977e-05
8.35067	3.85263e-05
8.36163	7.71274e-05
8.37805	3.86627e-05
8.38079	3.86743e-05
8.39448	3.87364e-05
8.39722	3.87433e-05
8.39996	3.87588e-05
8.40543	3.87866e-05
8.41091	3.8819e-05
8.41365	3.88233e-05
8.41638	3.88278e-05
8.4465	3.89174e-05
8.44924	3.89264e-05
8.45471	3.89313e-05
8.46019	3.89643e-05
8.46293	3.89864e-05
8.47114	7.8037e-05
8.47662	3.90365e-05
8.48757	3.91051e-05
8.49305	3.91086e-05
8.50126	3.91587e-05
8.504	3.91658e-05
8.50947	3.91885e-05
8.52042	0.000117708
8.5259	3.92921e-05
8.52864	3.92945e-05
8.53138	3.92978e-05
8.53685	3.93169e-05
8.54507	3.93861e-05
8.55876	3.94841e-05
8.56697	3.95529e-05
8.57792	3.96209e-05
8.58066	3.96428e-05
8.58614	3.96887e-05
8.59435	7.94069e-05
8.59709	3.97629e-05
8.6053	0.000119493
8.62447	4.00092e-05
8.6272	4.00122e-05
8.64089	4.01996e-05
8.64637	4.02034e-05
8.64911	4.02207e-05
8.65185	4.02582e-05
8.65732	4.0339e-05
8.67649	4.04604e-05
8.6847	4.04938e-05
8.71482	4.06884e-05
8.71756	8.1415e-05
8.72577	4.07122e-05
8.73672	4.08407e-05
8.74767	4.08863e-05
8.75041	4.09239e-05
8.75315	4.09618e-05
8.75589	4.10276e-05
8.77231	4.11438e-05
8.77505	4.11802e-05
8.77779	4.11871e-05
8.79148	4.13434e-05
8.79696	4.14292e-05
8.83255	4.17423e-05
8.83529	4.17464e-05
8.8435	8.36089e-05
8.84624	4.18567e-05
8.84898	4.19074e-05
8.85719	8.39197e-05
8.85993	8.39542e-05
8.86267	4.20147e-05
8.8654	4.20768e-05
8.87909	4.21351e-05
8.88457	4.21954e-05
8.88731	4.22244e-05
8.89278	4.22683e-05
8.901	4.23238e-05
8.91469	4.2453e-05
8.9229	4.25529e-05
8.92564	4.25866e-05
8.92838	4.26714e-05
8.93659	4.26988e-05
8.94207	4.27937e-05
8.94754	4.29047e-05
8.95576	4.29332e-05
8.96671	4.30959e-05
8.96944	4.31032e-05
8.97218	4.31073e-05
8.97492	4.31218e-05
8.97766	8.62988e-05
8.98861	8.65076e-05
8.99135	8.65513e-05
8.99409	8.65753e-05
8.99682	4.33101e-05
8.99956	4.33155e-05
9.01051	4.33258e-05
9.02147	4.33358e-05
9.0242	4.33486e-05
9.03789	4.34431e-05
9.04884	4.35487e-05
9.05158	4.35674e-05
9.05432	8.72717e-05
9.0598	4.3725e-05
9.07896	0.000175549
9.09265	8.79489e-05
9.11455	4.4174e-05
9.11729	4.42267e-05
9.12824	4.42874e-05
9.1392	4.44446e-05
9.14741	4.44882e-05
9.15015	4.45226e-05
9.15289	4.45659e-05
9.15562	8.92385e-05
9.16384	4.46613e-05
9.16658	4.4679e-05
9.16931	4.46933e-05
9.17479	4.47329e-05
9.18027	4.47793e-05
9.183	4.47858e-05
9.18574	8.96111e-05
9.18848	4.48655e-05
9.19943	4.50096e-05
9.20217	9.00317e-05
9.20491	4.503e-05
9.20764	4.50509e-05
9.21312	4.51318e-05
9.22407	4.51893e-05
9.23229	4.52987e-05
9.23502	4.53385e-05
9.24324	4.53613e-05
9.26514	9.09571e-05
9.27335	9.11924e-05
9.27609	9.1215e-05
9.27883	4.56237e-05
9.28704	4.57166e-05
9.30621	9.17371e-05
9.31716	9.19051e-05
9.32538	4.60343e-05
9.32811	4.60734e-05
9.33085	4.61622e-05
9.33906	4.61828e-05
9.3418	4.62168e-05
9.34454	4.62869e-05
9.34728	4.63314e-05
9.35275	9.28354e-05
9.35549	4.64331e-05
9.36644	4.65393e-05
9.37192	4.65886e-05
9.38561	4.66801e-05
9.39109	4.67188e-05
9.39382	4.67267e-05
9.40751	4.68205e-05
9.41573	9.36607e-05
9.41846	4.68511e-05
9.42942	4.69018e-05
9.43215	4.69168e-05
9.43763	4.69292e-05
9.44858	4.69612e-05
9.45406	9.39299e-05
9.4568	4.69745e-05
9.45953	4.69803e-05
9.46501	4.70065e-05
9.46775	4.70103e-05
9.47322	4.70156e-05
9.4787	4.70543e-05
9.48144	4.70648e-05
9.48417	4.70823e-05
9.48691	4.70878e-05
9.49513	4.71316e-05
9.51977	4.72713e-05
9.52251	4.73193e-05
9.54167	9.49157e-05
9.5581	4.75413e-05
9.56631	4.76125e-05
9.56905	4.76288e-05
9.57179	4.76363e-05
9.58	4.7816e-05
9.58822	4.78506e-05
9.61833	4.81787e-05
9.62107	4.81855e-05
9.62655	4.82019e-05
9.63202	9.65376e-05
9.64297	0.000145218
9.65119	9.69248e-05
9.66762	4.8616e-05
9.67035	9.72492e-05
9.67309	4.86734e-05
9.67583	4.87237e-05
9.69226	4.88434e-05
9.70595	9.79133e-05
9.70868	4.90309e-05
9.71416	4.91443e-05
9.72511	4.92234e-05
9.73606	4.93448e-05
9.74428	4.943e-05
9.74975	9.90262e-05
9.76071	4.95199e-05
9.76618	4.95892e-05
9.76892	4.96232e-05
9.77166	4.96733e-05
9.78261	4.97187e-05
9.78535	4.97594e-05
9.78808	4.97921e-05
9.79082	4.98281e-05
9.79356	4.98333e-05
9.7963	9.97048e-05
9.80725	4.99595e-05
9.81273	5.00411e-05
9.8182	0.000100139
9.82915	5.03156e-05
9.83189	5.03324e-05
9.83463	5.03441e-05
9.83737	5.03683e-05
9.84284	5.04419e-05
9.85106	5.05877e-05
9.85653	0.000101208
9.86201	5.06892e-05
9.86475	5.07242e-05
9.8757	0.000101603
9.8976	5.10578e-05
9.90308	5.11496e-05
9.91403	0.000153649
9.9195	0.000102567
9.92498	5.14084e-05
9.93046	5.14254e-05
9.94141	5.15439e-05
9.9551	5.16359e-05
9.96057	5.1725e-05
9.96605	0.000103643
9.96879	5.18433e-05
9.97153	0.000155641
9.98248	5.20393e-05
9.98522	5.20546e-05
9.99069	5.20702e-05
9.99343	5.20894e-05
10.0016	5.2131e-05
10.0235	5.21657e-05
10.0318	5.21857e-05
10.0482	5.22908e-05
10.0619	5.24782e-05
10.0646	5.24837e-05
10.0701	5.25168e-05
10.0728	5.25507e-05
10.081	0.00010529
10.0865	5.26715e-05
10.0893	0.000105397
10.092	5.27724e-05
10.1002	5.28697e-05
10.1029	5.28866e-05
10.1084	5.29354e-05
10.1112	0.000106065
10.1139	5.30681e-05
10.1166	5.31208e-05
10.1194	0.000106258
10.1248	5.31524e-05
10.1303	5.3257e-05
10.1331	5.3288e-05
10.1385	5.33338e-05
10.1468	5.33985e-05
10.155	5.35317e-05
10.1604	0.000107071
10.1687	5.36357e-05
10.1796	5.37352e-05
10.1933	0.000107844
10.196	5.39314e-05
10.2042	5.39869e-05
10.2125	5.40929e-05
10.2152	0.000108204
10.2262	5.42176e-05
10.2289	5.42556e-05
10.2316	0.000108641
10.2398	5.43713e-05
10.2481	5.44821e-05
10.259	5.45747e-05
10.2727	5.47117e-05
10.2836	5.48206e-05
10.2864	5.48675e-05
10.2946	5.49487e-05
10.2973	5.49809e-05
10.3028	5.50524e-05
10.3083	0.000110374
10.311	5.52017e-05
10.3165	5.52407e-05
10.322	0.00011075
10.3302	5.55133e-05
10.3329	5.5521e-05
10.3411	0.000166908
10.3439	5.56992e-05
10.3466	0.000111478
10.3494	0.000111511
10.3576	5.57945e-05
10.363	5.58841e-05
10.3658	5.59295e-05
10.3685	5.59397e-05
10.3713	5.59669e-05
10.3767	5.59996e-05
10.4014	0.000112486
10.4178	5.63995e-05
10.4342	5.6465e-05
10.437	5.65279e-05
10.4424	5.65561e-05
10.4479	5.6568e-05
10.4507	5.6583e-05
10.4589	0.000169944
10.4616	0.000113393
10.4671	5.67073e-05
10.4835	5.68274e-05
10.4863	0.000113677
10.4917	5.69022e-05
10.4972	0.000113935
10.5082	0.000171037
10.5273	5.7173e-05
10.5301	5.72149e-05
10.5438	5.73388e-05
10.5465	5.73808e-05
10.5547	0.000115163
10.5574	5.76589e-05
10.5602	5.76674e-05
10.5629	5.76751e-05
10.5657	0.0001155
10.5766	5.79161e-05
10.5821	5.79247e-05
10.5848	0.00023186
10.5985	5.82532e-05
10.6012	5.82775e-05
10.6067	0.000116751
10.6259	5.85752e-05
10.656	5.9017e-05
10.6615	5.90714e-05
10.667	5.91608e-05
10.6779	5.91838e-05
10.6834	5.92533e-05
10.6861	5.93306e-05
10.6889	5.93538e-05
10.6971	5.94657e-05
10.6998	5.95051e-05
10.7053	0.000119327
10.7162	5.98349e-05
10.7217	5.99208e-05
10.7299	6.00113e-05
10.7409	6.00611e-05
10.7464	0.000120306
10.7573	6.02752e-05
10.76	0.00012065
10.7628	6.04006e-05
10.7683	0.000121123
10.771	0.000121178
10.7737	6.06114e-05
10.7765	6.06488e-05
10.7956	6.09284e-05
10.8011	6.11259e-05
10.8039	0.000122376
10.8175	6.1406e-05
10.8203	6.14729e-05
10.8285	6.16363e-05
10.8367	0.000123475
10.8449	6.20446e-05
10.8477	6.20483e-05
10.8668	6.23707e-05
10.8696	0.000187191
10.886	6.27779e-05
10.8942	6.2829e-05
10.8997	6.30134e-05
10.9052	6.31282e-05
10.9079	6.31328e-05
10.9161	6.33259e-05
10.9188	0.000190144
10.9216	6.34801e-05
10.9298	0.000127107
10.949	6.39126e-05
10.9517	6.39997e-05
10.9544	6.40694e-05
10.9709	6.43413e-05
10.9791	6.46254e-05
10.9818	6.46333e-05
10.99	6.46563e-05
10.9928	6.46796e-05
11.0037	0.000129608
11.0092	0.000129694
11.0147	6.49047e-05
11.0202	0.000129824
11.0229	6.49298e-05
11.0393	0.000130369
11.0421	6.52096e-05
11.0475	6.53719e-05
11.0585	6.56638e-05
11.0612	6.56716e-05
11.0694	6.59642e-05
11.0722	6.60269e-05
11.0749	6.61637e-05
11.0831	0.00013243
11.0886	6.63473e-05
11.0913	0.000132808
11.105	6.66458e-05
11.1132	6.69777e-05
11.116	0.00020096
11.1187	0.000134016
11.1215	0.000134102
11.1351	6.73835e-05
11.1461	0.000202781
11.1516	6.78317e-05
11.1598	6.78642e-05
11.1653	6.8028e-05
11.1735	0.00013649
11.1954	6.87159e-05
11.2091	6.91184e-05
11.2392	6.96461e-05
11.2474	7.00606e-05
11.2529	0.000140151
11.2666	7.04797e-05
11.283	7.07881e-05
11.3022	7.11874e-05
11.3104	0.000142746
11.3186	0.000143314
11.3268	7.19286e-05
11.3323	7.19846e-05
11.3514	7.2568e-05
11.3542	7.26331e-05
11.3569	0.000145462
11.3651	7.2896e-05
11.3706	7.2915e-05
11.3733	7.29614e-05
11.3761	7.30431e-05
11.3816	7.31632e-05
11.398	0.000146604
11.4172	7.34611e-05
11.4254	7.3527e-05
11.4308	7.36459e-05
11.4473	7.39012e-05
11.461	7.41115e-05
11.4664	7.41376e-05
11.4746	0.000148586
11.4856	7.44497e-05
11.4966	7.45414e-05
11.4993	7.45559e-05
11.5048	7.45834e-05
11.5075	7.46382e-05
11.5102	0.000149509
11.5185	7.49033e-05
11.5267	7.49637e-05
11.5294	7.50611e-05
11.5349	7.51589e-05
11.5458	7.53552e-05
11.5623	7.57104e-05
11.565	7.5768e-05
11.5705	7.5971e-05
11.5732	7.59785e-05
11.576	0.000151976
11.5814	7.60645e-05
11.5924	7.64199e-05
11.5951	0.000152878
11.6033	7.65759e-05
11.6143	7.69035e-05
11.628	7.725e-05
11.6334	7.73781e-05
11.6362	7.73902e-05
11.6389	0.00015489
11.6499	7.80858e-05
11.6526	7.80993e-05
11.6553	7.8123e-05
11.6608	7.82672e-05
11.669	0.000157227
11.6718	7.86369e-05
11.6909	7.90373e-05
11.6964	7.90466e-05
11.7101	7.94574e-05
11.743	8.04417e-05
11.7457	8.06299e-05
11.7621	8.10013e-05
11.7676	8.11622e-05
11.784	8.16141e-05
11.7895	0.000163258
11.795	8.185e-05
11.8005	8.21568e-05
11.8114	0.000164895
11.8141	0.000247807
11.8169	8.28117e-05
11.8278	8.31823e-05
11.8497	8.39087e-05
11.8662	0.000168894
11.8689	0.000169053
11.8716	8.46692e-05
11.8826	8.52737e-05
11.8853	8.52975e-05
11.8881	8.5351e-05
11.8908	8.54344e-05
11.8935	8.57364e-05
11.9127	8.64519e-05
11.9237	8.68019e-05
11.9428	8.76421e-05
11.951	8.79686e-05
11.9702	8.86695e-05
12.0168	0.000178644
12.025	8.94174e-05
12.0496	9.03707e-05
12.066	9.10787e-05
12.0825	0.000182998
12.0852	9.17184e-05
12.0879	9.18022e-05
12.0907	9.19736e-05
12.0934	9.20023e-05
12.1071	0.000184851
12.1126	0.00018537
12.129	9.33224e-05
12.1482	0.000188581
12.1673	9.51896e-05
12.1701	9.52034e-05
12.2029	0.000193086
12.2084	9.68401e-05
12.2194	9.73402e-05
12.2248	9.77051e-05
12.2385	9.80751e-05
12.2659	9.92242e-05
12.2769	9.97258e-05
12.2933	0.000100263
12.3042	0.000100811
12.3125	0.000101038
12.3234	0.000101891
12.3426	0.000102735
12.3508	0.000103051
12.3563	0.000103481
12.3617	0.000103615
12.3645	0.00010364
12.3727	0.00010377
12.3754	0.000103866
12.3864	0.000104088
12.4138	0.00010464
12.4274	0.000104841
12.4357	0.000105038
12.4384	0.000210186
12.4466	0.000210396
12.5014	0.000106463
12.5041	0.00021303
12.5068	0.000106651
12.5151	0.000106915
12.5342	0.000107476
12.5534	0.000108466
12.5589	0.00010854
12.5616	0.000108787
12.5698	0.000218994
12.5726	0.000109558
12.578	0.000109648
12.5917	0.00011078
12.5945	0.000110827
12.6109	0.000112321
12.6218	0.000112901
12.6492	0.000114388
12.6629	0.000115123
12.6739	0.000115441
12.6875	0.000116546
12.6958	0.000233724
12.7012	0.00011756
12.7259	0.000237372
12.7286	0.000118747
12.7314	0.000237875
12.7697	0.000120972
12.7752	0.000121263
12.8108	0.000246181
12.8299	0.000124277
12.8327	0.00024937
12.8354	0.000125208
12.8381	0.000125646
12.8573	0.000127117
12.86	0.000127148
12.8683	0.000255019
12.871	0.000128031
12.8874	0.000129108
12.9121	0.000131241
12.9148	0.000131814
12.923	0.000131966
12.9312	0.000133074
12.934	0.0001335
12.9449	0.000267843
12.9504	0.00013462
12.9531	0.000135166
12.9559	0.00013521
12.9586	0.000270634
12.9641	0.000135865
12.975	0.000137274
12.9805	0.000137384
12.986	0.000137701
12.9997	0.00013839
13.0134	0.000138799
13.038	0.000139459
13.0407	0.000139807
13.0572	0.000141109
13.0599	0.000141294
13.0626	0.000141664
13.0955	0.000288504
13.0982	0.000144656
13.1311	0.000147908
13.1475	0.000150399
13.1503	0.000150461
13.1612	0.000151804
13.1639	0.000152256
13.1722	0.000152379
13.2187	0.00015685
13.2324	0.000157907
13.2653	0.000161506
13.2735	0.000325128
13.2817	0.000327542
13.2899	0.000164553
13.2954	0.000166358
13.3173	0.000169508
13.331	0.000171148
13.3392	0.000172329
13.3474	0.000172928
13.3529	0.000174184
13.3583	0.000174579
13.3638	0.000175016
13.4213	0.000179191
13.446	0.000361778
13.4487	0.000362815
13.5308	0.00018633
13.5774	0.000191612
13.5883	0.00019377
13.5965	0.00019448
13.6048	0.000394676
13.613	0.000197593
13.6157	0.000197626
13.6458	0.000204417
13.6486	0.000204506
13.6622	0.000207759
13.6677	0.000207962
13.6842	0.0002105
13.6924	0.000423135
13.6978	0.000428203
13.7061	0.000215129
13.7143	0.000433798
13.728	0.000217808
13.7444	0.000220719
13.7855	0.000227717
13.8046	0.000230659
13.8101	0.000232526
13.8156	0.000234273
13.821	0.000234353
13.8347	0.000236984
13.8457	0.000237918
13.8484	0.000239483
13.8703	0.000242811
13.895	0.00024766
13.9087	0.000250994
13.9251	0.000254763
13.9333	0.000256285
14.0072	0.000538654
14.0319	0.000270188
14.0428	0.000273348
14.0483	0.000274231
14.051	0.000274357
14.062	0.000277161
14.0729	0.00055736
14.0921	0.000284583
14.0948	0.000284885
14.0976	0.000286201
14.1003	0.000287267
14.177	0.000308681
14.2153	0.000325625
14.2372	0.000333803
14.2783	0.000348679
14.3166	0.000728951
14.3741	0.00038522
14.4015	0.000391184
14.4234	0.000395135
14.4289	0.00039642
14.4946	0.000406635
14.5055	0.000409646
14.5083	0.000410192
14.5247	0.000414381
14.5411	0.000417643
14.5521	0.000423348
14.6068	0.000454243
14.615	0.000461019
14.6616	0.000487001
14.7711	0.000569254
14.7766	0.000569704
14.7958	0.000577369
14.8204	0.000594542
14.8341	0.000612285
14.9025	0.000667007
14.9107	0.00067736
15.012	0.000757307
15.0832	0.000821264
15.0914	0.000830884
15.3242	0.00147725
15.713	0.00901143
15.8115	0.0507433

## Sheet: post_op_pca
_t	h0
0.00821378	1.50117e-06
0.0109517	1.5012e-06
0.0136896	1.50129e-06
0.0164276	1.50133e-06
0.0219034	1.50138e-06
0.038331	1.50169e-06
0.0465447	1.50202e-06
0.073924	1.50225e-06
0.208082	1.50349e-06
0.44902	1.50489e-06
0.684481	1.50798e-06
1.06779	1.51016e-06
1.1554	1.51051e-06
1.15814	1.51086e-06
1.21838	1.51181e-06
1.27587	1.51259e-06
1.28956	1.51329e-06
1.35254	1.51454e-06
1.3717	1.51511e-06
1.39908	1.51587e-06
1.41551	1.51613e-06
1.41825	1.51713e-06
1.42098	1.5186e-06
1.4292	1.52015e-06
1.48122	1.52054e-06
1.5086	1.52119e-06
1.56609	1.52246e-06
1.61811	1.52366e-06
1.67287	1.52419e-06
1.69204	1.52453e-06
1.72763	1.52501e-06
1.7468	1.52532e-06
1.77965	1.52641e-06
1.81524	1.52829e-06
1.82346	1.52859e-06
1.8481	3.06229e-06
1.87	1.53275e-06
1.88095	1.53323e-06
1.89191	1.53576e-06
1.91107	1.53801e-06
2.03154	1.5465e-06
2.05344	1.5478e-06
2.0644	1.54894e-06
2.07809	1.55085e-06
2.20403	1.56412e-06
2.20677	1.56521e-06
2.22046	4.70028e-06
2.22867	1.568e-06
2.24784	1.56959e-06
2.27522	3.14415e-06
2.35188	1.57927e-06
2.37652	1.58049e-06
2.47235	1.58359e-06
2.5052	1.58605e-06
2.61472	1.59259e-06
2.63388	3.18977e-06
2.69959	1.60313e-06
2.7215	1.60509e-06
2.74888	1.60986e-06
2.76257	1.61203e-06
2.78447	1.61704e-06
2.79816	1.6202e-06
2.80911	1.62197e-06
2.81185	3.24526e-06
2.8228	1.62336e-06
2.83923	1.62549e-06
2.86113	1.62729e-06
2.86387	3.25692e-06
2.92137	1.6348e-06
2.9241	1.63578e-06
2.92684	1.6364e-06
2.93506	1.637e-06
2.9597	1.64045e-06
2.97339	3.28484e-06
2.99803	1.64521e-06
3.00898	1.6459e-06
3.01719	1.64664e-06
3.0391	1.64807e-06
3.07743	1.65363e-06
3.10481	1.65728e-06
3.14861	1.66235e-06
3.15957	1.66477e-06
3.17873	1.66799e-06
3.18421	1.66953e-06
3.20064	1.67417e-06
3.20337	1.67492e-06
3.22801	3.35969e-06
3.26087	1.68348e-06
3.27456	1.68512e-06
3.28551	3.37259e-06
3.29646	1.68949e-06
3.31837	1.69233e-06
3.32658	1.69364e-06
3.33753	1.69501e-06
3.36491	1.70065e-06
3.39777	1.70508e-06
3.44157	1.70816e-06
3.45252	1.70921e-06
3.57299	1.72201e-06
3.58394	1.72355e-06
3.58942	1.72411e-06
3.5949	1.72459e-06
3.61406	1.72602e-06
3.62775	1.72882e-06
3.64692	1.73249e-06
3.66882	1.73707e-06
3.67977	1.73826e-06
3.69072	1.74199e-06
3.72084	1.74581e-06
3.74822	1.74916e-06
3.7537	1.75078e-06
3.76739	1.75189e-06
3.80024	1.75826e-06
3.83036	1.76455e-06
3.8331	1.76547e-06
3.86869	1.77458e-06
3.87143	1.77511e-06
3.90702	1.78154e-06
3.9125	1.78226e-06
3.96178	1.7931e-06
3.98642	1.79652e-06
3.9919	1.79783e-06
4.01654	1.79964e-06
4.01927	1.80139e-06
4.03844	1.80621e-06
4.07403	1.81019e-06
4.07677	1.81074e-06
4.08499	1.81123e-06
4.13974	1.81926e-06
4.16986	1.82312e-06
4.20819	1.82954e-06
4.22188	1.83152e-06
4.26843	1.83772e-06
4.27938	1.8387e-06
4.31771	1.84501e-06
4.37521	1.85445e-06
4.38889	1.85717e-06
4.39437	1.85782e-06
4.40532	1.85999e-06
4.4108	1.86055e-06
4.44639	1.86458e-06
4.45187	1.8652e-06
4.45734	3.73586e-06
4.49294	3.74376e-06
4.55317	1.88444e-06
4.57507	1.88916e-06
4.63531	1.90167e-06
4.64352	1.90258e-06
4.70102	1.91302e-06
4.70923	1.91656e-06
4.73935	1.92429e-06
4.76399	1.92945e-06
4.77494	1.93199e-06
4.82423	1.94142e-06
4.8297	1.94366e-06
4.86256	1.95327e-06
4.91458	1.9632e-06
4.94469	3.94331e-06
4.94743	1.97326e-06
4.95291	1.97484e-06
4.95838	1.97679e-06
4.9666	1.97749e-06
4.97755	1.98092e-06
4.99124	3.96998e-06
4.99398	1.98813e-06
4.99671	1.99017e-06
5.0104	1.9927e-06
5.02683	1.99478e-06
5.046	1.99937e-06
5.04874	2.00003e-06
5.05147	2.00132e-06
5.06242	2.00337e-06
5.0679	4.01276e-06
5.11992	2.01658e-06
5.1254	2.01823e-06
5.13087	2.02011e-06
5.13361	2.02091e-06
5.13909	2.02114e-06
5.15004	2.02361e-06
5.16373	2.02681e-06
5.16647	2.02812e-06
5.17742	2.0294e-06
5.19111	2.03235e-06
5.21027	2.03655e-06
5.21849	2.03707e-06
5.2267	2.03912e-06
5.25134	2.04529e-06
5.25408	2.04621e-06
5.25682	2.04744e-06
5.2842	2.05236e-06
5.29789	2.05553e-06
5.31158	2.05833e-06
5.31431	2.05906e-06
5.33074	2.06288e-06
5.34443	2.07091e-06
5.37181	2.07502e-06
5.47311	2.0883e-06
5.47585	2.09048e-06
5.49228	2.09391e-06
5.49775	2.09467e-06
5.51144	4.1983e-06
5.51692	2.10279e-06
5.54978	2.10923e-06
5.55799	2.11277e-06
5.59084	2.11959e-06
5.59632	2.12184e-06
5.59906	2.12364e-06
5.62644	2.13274e-06
5.63739	2.13396e-06
5.7031	2.14744e-06
5.71679	2.14983e-06
5.75512	2.15971e-06
5.7825	2.16454e-06
5.79893	2.16962e-06
5.80166	2.17157e-06
5.82357	2.17855e-06
5.84547	2.18392e-06
5.85642	2.18576e-06
5.85916	2.18749e-06
5.86464	2.18849e-06
5.90844	4.40336e-06
5.92213	2.20598e-06
5.93035	2.20829e-06
5.94677	2.21384e-06
5.95499	2.21692e-06
5.96046	2.21895e-06
5.97142	4.44377e-06
5.98511	2.22371e-06
5.99058	4.45491e-06
6.00153	4.46234e-06
6.00975	4.4709e-06
6.03713	2.242e-06
6.07546	2.2556e-06
6.08641	2.26097e-06
6.1001	2.2631e-06
6.10284	2.26382e-06
6.14391	2.27536e-06
6.15212	2.27655e-06
6.1576	2.27954e-06
6.16855	2.28481e-06
6.18771	2.28877e-06
6.26437	2.31829e-06
6.27806	2.32171e-06
6.30271	2.3269e-06
6.34377	2.34227e-06
6.3602	4.69038e-06
6.36568	2.34639e-06
6.36842	2.34732e-06
6.37663	2.35329e-06
6.3821	2.35609e-06
6.38484	2.35869e-06
6.38758	2.35909e-06
6.39853	2.36894e-06
6.41496	4.74776e-06
6.4177	2.379e-06
6.43139	2.38159e-06
6.44508	2.38709e-06
6.45329	2.39283e-06
6.45603	7.19356e-06
6.47246	2.40388e-06
6.48067	2.40492e-06
6.49162	2.40857e-06
6.52448	2.41331e-06
6.5409	2.41974e-06
6.54364	2.42171e-06
6.54912	2.42453e-06
6.57924	2.43595e-06
6.60388	4.90369e-06
6.62304	2.45997e-06
6.69149	7.47521e-06
6.69697	2.4966e-06
6.74351	2.51958e-06
6.76541	5.05469e-06
6.7791	2.539e-06
6.79553	2.55119e-06
6.80922	2.5561e-06
6.8147	2.55943e-06
6.83934	2.57514e-06
6.85029	2.57995e-06
6.85577	2.58202e-06
6.90505	2.6031e-06
6.91052	2.61004e-06
6.92421	2.618e-06
6.95433	2.6351e-06
6.95981	2.63601e-06
6.96528	2.64251e-06
6.97076	2.6512e-06
6.98719	2.658e-06
7.00909	2.66216e-06
7.02004	2.66329e-06
7.06111	2.68176e-06
7.06932	2.69463e-06
7.0748	5.39129e-06
7.12956	2.73025e-06
7.14872	2.73792e-06
7.1761	2.74992e-06
7.20348	2.76742e-06
7.23086	2.7783e-06
7.24729	2.78399e-06
7.28288	2.80774e-06
7.29383	2.81498e-06
7.32395	2.82524e-06
7.35407	2.8528e-06
7.36776	2.8613e-06
7.38692	2.86881e-06
7.40061	2.87306e-06
7.40883	2.8776e-06
7.43347	5.76906e-06
7.44168	2.88583e-06
7.49096	2.89882e-06
7.55941	2.92951e-06
7.57858	2.94416e-06
7.58405	2.95019e-06
7.61143	2.97321e-06
7.62512	2.98218e-06
7.63607	2.98401e-06
7.64155	5.97265e-06
7.64976	2.98744e-06
7.66619	2.9986e-06
7.66893	6.00039e-06
7.69905	3.01721e-06
7.71547	3.02553e-06
7.74559	3.03625e-06
7.75381	3.04423e-06
7.77571	3.062e-06
7.79487	3.07715e-06
7.83321	3.09775e-06
7.97832	3.20493e-06
7.98927	3.21315e-06
7.99474	3.21504e-06
8.01938	3.2203e-06
8.0276	3.22272e-06
8.04676	3.23837e-06
8.05498	3.2435e-06
8.06319	3.25442e-06
8.06593	3.25797e-06
8.07414	3.25949e-06
8.08509	3.27015e-06
8.10152	3.27869e-06
8.1289	3.28967e-06
8.19187	3.34563e-06
8.24937	3.38433e-06
8.27949	3.40058e-06
8.2877	3.40472e-06
8.29044	3.4126e-06
8.30687	3.42308e-06
8.31508	3.4333e-06
8.33151	3.44187e-06
8.33425	3.44447e-06
8.37258	3.46126e-06
8.39448	3.47142e-06
8.39996	3.47363e-06
8.4684	3.50136e-06
8.50947	3.51439e-06
8.5478	3.53717e-06
8.57792	3.5625e-06
8.61078	3.57943e-06
8.63268	3.59676e-06
8.66553	3.63876e-06
8.6847	3.65984e-06
8.75041	3.71104e-06
8.75589	3.71749e-06
8.77779	7.47582e-06
8.79422	3.75948e-06
8.84076	3.80329e-06
8.85993	3.83394e-06
8.87088	3.84211e-06
8.89552	3.86102e-06
8.90373	3.87277e-06
8.91469	3.88775e-06
8.92016	3.89998e-06
8.93659	3.92867e-06
8.98313	3.99888e-06
8.98587	3.99997e-06
8.98861	4.00179e-06
8.99135	4.00576e-06
9.00504	4.00746e-06
9.02147	4.00905e-06
9.02694	4.01208e-06
9.02968	4.01325e-06
9.12277	4.116e-06
9.13646	4.12604e-06
9.1392	4.14446e-06
9.17479	4.1751e-06
9.19395	4.20297e-06
9.21586	4.23671e-06
9.22681	4.24908e-06
9.22955	4.25467e-06
9.2624	4.27035e-06
9.27335	4.28407e-06
9.32538	4.3382e-06
9.34728	4.36982e-06
9.37192	4.39608e-06
9.3774	8.79655e-06
9.38287	4.40288e-06
9.38835	4.41064e-06
9.44311	4.43829e-06
9.50608	4.47507e-06
9.51155	4.48315e-06
9.52798	4.49987e-06
9.53893	4.51438e-06
9.56084	4.52694e-06
9.56905	4.52913e-06
9.58	4.54955e-06
9.62107	4.58905e-06
9.70047	4.67596e-06
9.70868	4.69392e-06
9.73333	4.71732e-06
9.7388	9.43561e-06
9.74154	4.71935e-06
9.81273	4.77732e-06
9.82642	4.80155e-06
9.84011	4.81476e-06
9.85653	4.83652e-06
9.86475	4.84774e-06
9.8757	4.86828e-06
9.88117	4.87529e-06
9.89213	4.89153e-06
9.8976	4.89669e-06
9.90582	4.90996e-06
9.91677	4.91804e-06
9.92498	4.94848e-06
9.93593	4.95869e-06
9.9551	4.98067e-06
9.96605	5.00632e-06
9.97153	5.00872e-06
9.98248	1.0054e-05
10.0208	5.04298e-06
10.0564	5.07576e-06
10.0756	5.08918e-06
10.1002	5.13343e-06
10.1248	5.16506e-06
10.2179	5.23882e-06
10.2289	5.24909e-06
10.2316	5.25283e-06
10.2453	5.28965e-06
10.2535	5.29837e-06
10.2919	5.35134e-06
10.3247	5.40417e-06
10.3329	5.41326e-06
10.3685	1.0903e-05
10.3904	5.48867e-06
10.4151	5.51042e-06
10.4561	5.5418e-06
10.4945	5.58413e-06
10.5027	5.59883e-06
10.5246	5.61774e-06
10.5492	5.649e-06
10.5958	1.14925e-05
10.5985	5.75865e-06
10.6889	5.8824e-06
10.6943	5.89415e-06
10.7026	5.909e-06
10.7272	5.93749e-06
10.7546	5.96125e-06
10.7984	6.04105e-06
10.8093	6.08474e-06
10.8121	6.0874e-06
10.8367	6.12119e-06
10.8477	6.13631e-06
10.8504	6.14533e-06
10.875	6.18591e-06
11.0037	6.45513e-06
11.0475	6.52252e-06
11.0996	6.68829e-06
11.1105	6.71496e-06
11.1351	6.82189e-06
11.1598	6.88578e-06
11.1844	6.95391e-06
11.1899	6.96861e-06
11.1926	6.97067e-06
11.2063	6.98984e-06
11.2994	7.326e-06
11.3022	7.36974e-06
11.3049	7.3922e-06
11.3213	7.41902e-06
11.3733	7.51974e-06
11.3952	7.56288e-06
11.4172	7.58819e-06
11.4226	7.59134e-06
11.4555	7.63741e-06
11.4582	7.64329e-06
11.4692	7.6701e-06
11.4938	7.71878e-06
11.576	7.84224e-06
11.6718	8.10943e-06
11.7074	8.19133e-06
11.7183	8.2138e-06
11.7211	2.47407e-05
11.7758	8.36553e-06
11.8388	8.59035e-06
11.8415	8.62053e-06
11.8799	8.78645e-06
11.8963	8.86831e-06
11.9702	9.24876e-06
11.9729	9.26683e-06
11.9812	9.2828e-06
12.0168	9.32826e-06
12.0606	1.90573e-05
12.1044	9.70369e-06
12.1098	9.73051e-06
12.1701	1.00806e-05
12.192	1.01605e-05
12.2194	1.02703e-05
12.244	1.0375e-05
12.2577	1.04394e-05
12.2714	1.05123e-05
12.3699	1.09761e-05
12.4192	1.10651e-05
12.4466	1.11523e-05
12.4548	1.11908e-05
12.5917	1.1791e-05
12.693	1.22271e-05
12.7204	1.23576e-05
12.8327	1.29368e-05
12.9477	1.40607e-05
12.9805	1.43249e-05
13.0435	1.46303e-05
13.1776	1.5675e-05
13.1968	1.57572e-05
13.2324	1.60101e-05
13.2351	1.60356e-05
13.2461	1.61287e-05
13.3638	1.75396e-05
13.3666	1.75944e-05
13.4131	1.82442e-05
13.6267	2.02086e-05
13.7115	2.21845e-05
13.7471	2.26074e-05
13.821	2.37912e-05
13.9963	2.71959e-05
14.0182	2.7405e-05
14.0209	2.74385e-05
14.1085	2.92263e-05
14.1332	2.99345e-05
15.1462	9.82061e-05

## Sheet: post_op_other
_t	h0
0.0109517	1.78823e-05
0.0164276	1.78852e-05
0.0438068	1.78886e-05
0.0547585	1.78898e-05
0.0684481	1.78905e-05
0.0766619	1.78923e-05
0.0821378	1.78927e-05
0.114993	1.78931e-05
0.117731	1.78935e-05
0.120469	1.78941e-05
0.128683	1.78947e-05
0.183441	1.78956e-05
0.188917	1.78966e-05
0.197131	1.78983e-05
0.202607	1.78995e-05
0.208082	1.79006e-05
0.216296	1.7902e-05
0.240937	1.79024e-05
0.243675	1.79028e-05
0.265579	1.79039e-05
0.301172	1.79047e-05
0.314861	1.79056e-05
0.317599	1.79069e-05
0.323075	1.79079e-05
0.336765	1.79085e-05
0.344979	1.79097e-05
0.364144	1.7911e-05
0.38331	1.79115e-05
0.386048	3.58242e-05
0.391523	1.79132e-05
0.394261	1.79138e-05
0.396999	1.79153e-05
0.407951	1.79169e-05
0.427116	1.79175e-05
0.43533	1.79181e-05
0.440806	1.79188e-05
0.443544	1.79195e-05
0.44902	1.79199e-05
0.462709	1.7922e-05
0.465447	3.58459e-05
0.468185	1.79243e-05
0.473661	1.79264e-05
0.484613	1.79281e-05
0.490089	1.79293e-05
0.506516	1.79305e-05
0.520206	1.79313e-05
0.522944	1.79321e-05
0.52842	1.79329e-05
0.533896	1.79343e-05
0.544847	1.79356e-05
0.553061	1.79372e-05
0.569489	1.79383e-05
0.58044	1.79393e-05
0.585916	1.79402e-05
0.616033	1.79407e-05
0.632461	1.79415e-05
0.65984	1.79424e-05
0.665316	1.7943e-05
0.695433	1.79449e-05
0.720074	1.79457e-05
0.733764	1.79463e-05
0.73924	1.7947e-05
0.758405	3.58961e-05
0.766619	1.79494e-05
0.783047	1.79498e-05
0.791261	1.795e-05
0.796736	3.59038e-05
0.813164	1.79542e-05
0.81864	1.79546e-05
0.824116	1.79551e-05
0.829592	1.79559e-05
0.832329	1.79569e-05
0.837805	1.79579e-05
0.846019	1.79589e-05
0.859709	1.79595e-05
0.865185	1.79599e-05
0.873398	1.79607e-05
0.876136	1.79613e-05
0.878874	3.59251e-05
0.881612	1.79648e-05
0.88435	1.79663e-05
0.895302	1.79671e-05
0.900778	1.79678e-05
0.903515	1.79697e-05
0.925419	3.59443e-05
0.933633	1.79735e-05
0.939109	1.7974e-05
0.947322	1.79746e-05
0.952798	1.79751e-05
0.961012	3.5952e-05
0.966488	1.79774e-05
0.974702	1.7978e-05
0.977439	1.79783e-05
0.982915	1.79786e-05
0.985653	1.79788e-05
0.988391	1.79791e-05
0.993867	1.79795e-05
1.00482	1.79801e-05
1.01851	1.79808e-05
1.02672	1.79817e-05
1.04315	1.79844e-05
1.08422	5.39712e-05
1.08969	1.79932e-05
1.1116	1.79939e-05
1.13898	1.7995e-05
1.1554	1.79964e-05
1.15814	1.79987e-05
1.16362	3.60027e-05
1.17183	1.80031e-05
1.17731	1.80036e-05
1.18278	1.80044e-05
1.19374	1.80056e-05
1.19647	1.80075e-05
1.19921	1.80096e-05
1.21016	1.80102e-05
1.2129	1.80106e-05
1.21564	1.80111e-05
1.22385	3.60269e-05
1.22933	1.80153e-05
1.24028	1.80156e-05
1.24302	1.80159e-05
1.25397	1.80164e-05
1.26492	1.80171e-05
1.2704	1.80182e-05
1.27314	1.80192e-05
1.27587	1.80201e-05
1.28956	1.80218e-05
1.2923	1.80232e-05
1.30325	1.80247e-05
1.30873	3.60515e-05
1.31147	1.80283e-05
1.32516	1.8029e-05
1.32789	1.80295e-05
1.33063	1.80299e-05
1.34432	1.80347e-05
1.34706	3.60716e-05
1.37444	1.80402e-05
1.37718	1.80413e-05
1.37991	1.80426e-05
1.38539	1.80437e-05
1.39908	1.80447e-05
1.40729	1.8048e-05
1.42098	1.80533e-05
1.43741	1.80569e-05
1.44289	1.80578e-05
1.47027	1.80589e-05
1.47574	1.806e-05
1.48669	1.80612e-05
1.48943	1.80618e-05
1.49765	1.8063e-05
1.50038	1.80635e-05
1.52229	1.80645e-05
1.5305	1.8066e-05
1.53871	1.80671e-05
1.55514	1.80679e-05
1.56062	1.80704e-05
1.56609	1.80751e-05
1.58526	3.61616e-05
1.588	3.61641e-05
1.59347	1.80834e-05
1.59621	1.80845e-05
1.60442	1.80886e-05
1.6318	1.8093e-05
1.63728	1.8094e-05
1.64276	1.80966e-05
1.65371	1.80973e-05
1.66466	1.81006e-05
1.67013	1.81016e-05
1.67561	3.62098e-05
1.68382	1.81089e-05
1.6893	1.81099e-05
1.7112	1.81162e-05
1.71394	1.81202e-05
1.71668	1.81232e-05
1.71942	1.81239e-05
1.73037	1.8126e-05
1.73311	1.81278e-05
1.75775	1.81372e-05
1.76596	1.8139e-05
1.7687	3.62835e-05
1.77144	1.81459e-05
1.77691	1.81464e-05
1.78239	1.81502e-05
1.79334	1.81555e-05
1.81524	1.81686e-05
1.82346	1.81719e-05
1.8262	1.8176e-05
1.83167	3.63761e-05
1.8481	1.81992e-05
1.85084	1.82105e-05
1.87274	1.8236e-05
1.88643	1.82506e-05
1.88917	1.82569e-05
1.89738	3.65295e-05
1.90012	1.82661e-05
1.90833	3.65689e-05
1.93845	1.83196e-05
1.94393	1.83247e-05
1.95214	1.83454e-05
1.96309	1.83533e-05
1.96583	1.83592e-05
1.97952	1.83706e-05
1.985	1.83729e-05
1.98773	1.83739e-05
1.99321	1.83775e-05
2.00964	1.83854e-05
2.02607	1.83931e-05
2.03702	1.8397e-05
2.04249	1.84132e-05
2.04523	1.84175e-05
2.05071	1.84195e-05
2.05344	1.84203e-05
2.05618	1.84248e-05
2.05892	3.68615e-05
2.06987	1.84424e-05
2.08356	1.84647e-05
2.10273	1.84901e-05
2.10546	3.69927e-05
2.11094	1.84987e-05
2.11642	1.85095e-05
2.11915	1.85143e-05
2.12463	1.85247e-05
2.12737	1.85258e-05
2.13011	3.70536e-05
2.13284	1.85292e-05
2.13832	1.85389e-05
2.14653	1.85465e-05
2.14927	1.85475e-05
2.15201	1.85499e-05
2.15475	1.85562e-05
2.15749	1.85673e-05
2.16296	3.71508e-05
2.16844	1.8579e-05
2.17118	1.85842e-05
2.17391	1.85887e-05
2.17665	1.85957e-05
2.18486	3.72079e-05
2.19034	3.72132e-05
2.19308	1.86108e-05
2.20129	1.86282e-05
2.20403	1.863e-05
2.20677	1.86351e-05
2.20951	1.86372e-05
2.21224	1.86424e-05
2.21772	1.86519e-05
2.2232	1.86657e-05
2.22593	3.73328e-05
2.22867	1.8668e-05
2.23415	3.73675e-05
2.23689	3.7378e-05
2.23962	1.86945e-05
2.2451	1.86949e-05
2.24784	3.73922e-05
2.26153	1.87174e-05
2.27795	1.87371e-05
2.29712	1.87661e-05
2.3026	1.87683e-05
2.31081	1.87825e-05
2.31355	1.87882e-05
2.32997	1.88108e-05
2.33271	1.88158e-05
2.33545	5.6461e-05
2.33819	1.88225e-05
2.36283	1.88532e-05
2.36557	1.88573e-05
2.37378	1.88624e-05
2.38473	1.88674e-05
2.38747	1.88703e-05
2.41485	1.88813e-05
2.41759	1.88825e-05
2.42306	1.88866e-05
2.43128	1.88918e-05
2.44223	1.88954e-05
2.44497	1.89002e-05
2.45044	1.89045e-05
2.45866	1.89061e-05
2.4614	3.78163e-05
2.46413	1.89108e-05
2.47235	1.89186e-05
2.48056	1.89281e-05
2.48604	3.787e-05
2.49699	1.89409e-05
2.50246	1.89499e-05
2.51342	1.89578e-05
2.51615	1.89596e-05
2.51889	1.89636e-05
2.52163	1.89696e-05
2.52437	1.89759e-05
2.52711	3.79554e-05
2.53806	1.89811e-05
2.5408	1.89878e-05
2.54627	3.79913e-05
2.55175	1.89985e-05
2.55448	1.90011e-05
2.5627	1.9018e-05
2.57365	1.90241e-05
2.60103	1.90657e-05
2.60924	1.90722e-05
2.61198	1.90749e-05
2.62841	1.90923e-05
2.63115	3.81916e-05
2.63662	1.91174e-05
2.65579	5.74646e-05
2.66126	1.91679e-05
2.664	1.917e-05
2.66674	1.91717e-05
2.66948	1.91726e-05
2.68864	1.92062e-05
2.69686	3.84537e-05
2.69959	1.92368e-05
2.70507	1.92384e-05
2.70781	1.92413e-05
2.71055	1.92532e-05
2.71328	1.92634e-05
2.7215	1.92688e-05
2.72424	1.92703e-05
2.74066	1.92956e-05
2.7434	1.92979e-05
2.74614	3.86005e-05
2.74888	1.93061e-05
2.75983	1.93275e-05
2.76531	1.93362e-05
2.76804	1.93439e-05
2.79268	3.87996e-05
2.8009	1.94055e-05
2.8228	1.94386e-05
2.82554	1.94522e-05
2.82828	3.89239e-05
2.83375	1.94751e-05
2.84197	1.94777e-05
2.8447	5.84601e-05
2.84744	1.94962e-05
2.85839	1.95076e-05
2.86387	1.95229e-05
2.87756	1.95524e-05
2.88851	1.95902e-05
2.89125	1.95971e-05
2.89946	1.95994e-05
2.90768	1.96227e-05
2.91589	1.96308e-05
2.91863	1.96353e-05
2.9241	1.96471e-05
2.93506	3.93303e-05
2.94053	1.96799e-05
2.94601	1.96918e-05
2.96791	1.9734e-05
2.97886	1.9743e-05
2.98981	1.97569e-05
2.99255	1.97576e-05
2.99803	1.97666e-05
3.00077	1.97695e-05
3.0035	1.97701e-05
3.00898	1.97713e-05
3.01172	1.97729e-05
3.01993	3.95525e-05
3.02267	3.95561e-05
3.02541	1.97859e-05
3.02815	1.97872e-05
3.03362	1.97887e-05
3.03636	1.97982e-05
3.04731	1.98191e-05
3.05279	1.98225e-05
3.05826	3.96846e-05
3.07469	1.98699e-05
3.07743	1.98785e-05
3.08017	1.98882e-05
3.08838	1.98946e-05
3.1185	1.99509e-05
3.12124	3.99236e-05
3.13492	3.99657e-05
3.14861	1.99978e-05
3.1623	4.00581e-05
3.16504	2.00305e-05
3.17052	2.00466e-05
3.17873	4.01336e-05
3.18421	2.0071e-05
3.18968	2.00956e-05
3.19242	4.02229e-05
3.20064	2.01338e-05
3.20885	6.04505e-05
3.21432	4.03283e-05
3.21706	2.01705e-05
3.22254	4.03423e-05
3.24444	2.01989e-05
3.24992	2.02086e-05
3.25266	4.0432e-05
3.25539	4.0445e-05
3.25813	4.04477e-05
3.26087	2.02254e-05
3.28825	2.02722e-05
3.29099	2.02791e-05
3.29372	2.02926e-05
3.29646	2.02983e-05
3.2992	2.03058e-05
3.30194	4.06152e-05
3.30468	2.03142e-05
3.31289	2.03358e-05
3.3211	2.03408e-05
3.32932	2.03583e-05
3.33206	2.03708e-05
3.33479	2.03732e-05
3.33753	2.03738e-05
3.34848	4.07987e-05
3.3567	4.08159e-05
3.37312	2.04409e-05
3.38134	2.04488e-05
3.38681	2.04648e-05
3.39229	2.04711e-05
3.39503	2.04728e-05
3.40598	2.04896e-05
3.41419	2.04946e-05
3.43883	2.05213e-05
3.44157	2.05249e-05
3.44979	2.05323e-05
3.46621	2.05493e-05
3.47717	2.05548e-05
3.50454	2.05896e-05
3.51002	2.05907e-05
3.5155	4.12014e-05
3.52919	2.06189e-05
3.54288	2.06441e-05
3.55383	2.06563e-05
3.5593	2.06653e-05
3.56204	2.06707e-05
3.58121	2.06891e-05
3.58394	2.06898e-05
3.59216	2.06962e-05
3.60585	4.14338e-05
3.62228	2.07548e-05
3.62501	2.07569e-05
3.63597	2.07936e-05
3.65239	2.08231e-05
3.66608	2.08378e-05
3.66882	2.08441e-05
3.67156	4.16977e-05
3.68525	2.08684e-05
3.69072	2.08956e-05
3.69346	6.27319e-05
3.69894	4.18266e-05
3.70168	2.0915e-05
3.70989	4.18507e-05
3.71537	4.18821e-05
3.7181	2.09426e-05
3.72632	2.09527e-05
3.74001	2.09831e-05
3.76191	2.10177e-05
3.76465	2.10277e-05
3.77012	2.105e-05
3.78108	4.21246e-05
3.80024	2.11034e-05
3.80298	2.11112e-05
3.81393	2.11423e-05
3.81941	2.11465e-05
3.82762	2.11701e-05
3.83036	2.11781e-05
3.8331	2.11802e-05
3.85226	2.12132e-05
3.86048	6.3688e-05
3.86321	2.12429e-05
3.86595	2.12489e-05
3.87416	4.25325e-05
3.88512	2.12934e-05
3.90154	2.13208e-05
3.90702	2.13385e-05
3.9125	2.13404e-05
3.91523	4.26885e-05
3.92345	8.54813e-05
3.93166	2.13802e-05
3.9344	2.13894e-05
3.93988	2.14032e-05
3.94535	2.14162e-05
3.95356	2.14216e-05
3.9563	2.1435e-05
3.96178	2.14556e-05
3.97273	4.29325e-05
3.98916	2.14987e-05
3.9919	2.15011e-05
3.99463	2.15079e-05
4.00285	4.30234e-05
4.00832	2.1513e-05
4.02201	4.3049e-05
4.02749	2.15278e-05
4.03296	2.15427e-05
4.04665	2.15584e-05
4.05487	4.31446e-05
4.05761	4.31818e-05
4.06308	2.1601e-05
4.06582	2.16036e-05
4.07403	6.48784e-05
4.07677	2.16336e-05
4.07951	2.16414e-05
4.08225	2.16422e-05
4.09046	2.16557e-05
4.10689	2.16877e-05
4.11236	2.17029e-05
4.11784	2.17114e-05
4.12332	2.17118e-05
4.12605	2.17175e-05
4.12879	2.17262e-05
4.13701	4.35103e-05
4.13974	2.17568e-05
4.14248	4.35191e-05
4.1507	2.1776e-05
4.15343	2.17802e-05
4.16986	4.36049e-05
4.1726	2.18066e-05
4.17807	2.18138e-05
4.18081	6.54466e-05
4.1945	2.18604e-05
4.20272	2.18657e-05
4.20545	2.18863e-05
4.21093	4.38068e-05
4.22736	2.19402e-05
4.23831	2.19641e-05
4.24105	4.39373e-05
4.24378	4.39629e-05
4.24926	2.20008e-05
4.25747	2.20089e-05
4.26569	2.20341e-05
4.26843	2.20401e-05
4.27116	2.20489e-05
4.2739	4.41012e-05
4.28212	4.4132e-05
4.29033	2.20958e-05
4.29307	2.20979e-05
4.29581	2.20998e-05
4.29854	4.42101e-05
4.31771	2.21605e-05
4.32318	2.21791e-05
4.32592	2.21914e-05
4.32866	2.22016e-05
4.33687	2.22064e-05
4.34235	2.223e-05
4.35604	4.45287e-05
4.36152	2.22888e-05
4.36699	2.23032e-05
4.37247	2.23043e-05
4.37521	2.2306e-05
4.38068	2.23243e-05
4.38616	2.23345e-05
4.39437	2.23389e-05
4.39985	2.23535e-05
4.40258	2.23558e-05
4.40532	4.47201e-05
4.41354	2.23654e-05
4.42175	2.23748e-05
4.42449	2.23782e-05
4.42723	4.47607e-05
4.4327	2.23834e-05
4.43818	2.24018e-05
4.45461	2.24192e-05
4.46008	2.24276e-05
4.47377	6.73154e-05
4.47925	2.24526e-05
4.48198	4.49145e-05
4.4902	2.24623e-05
4.49841	2.24872e-05
4.50115	2.24971e-05
4.50389	2.24979e-05
4.5121	2.25121e-05
4.51484	4.50614e-05
4.53127	2.25531e-05
4.53948	4.5159e-05
4.55865	2.26352e-05
4.56686	6.79291e-05
4.57234	6.79752e-05
4.57507	2.26705e-05
4.58329	2.26914e-05
4.58603	2.26985e-05
4.5915	2.27211e-05
4.59698	4.54777e-05
4.60245	2.27402e-05
4.61614	2.27877e-05
4.62162	2.27892e-05
4.62436	2.27944e-05
4.62709	2.28067e-05
4.62983	2.28208e-05
4.63805	4.56944e-05
4.64626	4.57062e-05
4.66543	2.28989e-05
4.6709	2.29085e-05
4.67364	2.29185e-05
4.68185	2.29227e-05
4.68459	2.29326e-05
4.68733	4.58925e-05
4.69007	4.59136e-05
4.6928	2.29647e-05
4.70102	4.59463e-05
4.70649	2.2999e-05
4.71197	2.3034e-05
4.72292	2.30573e-05
4.72566	2.3077e-05
4.7284	2.30872e-05
4.73387	2.3097e-05
4.73935	2.31024e-05
4.74209	6.93325e-05
4.74483	2.31262e-05
4.75304	2.31458e-05
4.7722	2.31762e-05
4.78042	4.6396e-05
4.78316	2.32141e-05
4.78589	2.32269e-05
4.79137	4.64766e-05
4.80232	2.32602e-05
4.8078	2.32728e-05
4.81327	4.6551e-05
4.81601	2.3283e-05
4.81875	2.32922e-05
4.82696	2.33423e-05
4.83244	2.33503e-05
4.83791	4.67282e-05
4.84065	2.33782e-05
4.8516	2.33989e-05
4.85982	2.34266e-05
4.86803	4.68966e-05
4.87351	2.34534e-05
4.87898	2.34721e-05
4.88446	2.34861e-05
4.91184	4.70669e-05
4.92279	4.71417e-05
4.92553	7.07229e-05
4.96112	4.73959e-05
4.96934	2.37131e-05
4.97207	2.37228e-05
4.97481	2.37325e-05
4.98029	2.3752e-05
4.98302	2.37543e-05
4.98576	4.75164e-05
4.9885	2.37638e-05
4.99124	2.37698e-05
4.99945	4.75848e-05
5.00219	2.37951e-05
5.0104	2.3809e-05
5.01588	2.38153e-05
5.01862	2.38162e-05
5.02136	4.76364e-05
5.02683	4.76496e-05
5.03231	2.38567e-05
5.03505	2.38689e-05
5.04326	2.38849e-05
5.04874	2.39023e-05
5.05147	7.17542e-05
5.05695	2.39472e-05
5.06242	2.39513e-05
5.0679	2.39655e-05
5.09254	2.40275e-05
5.09528	2.40387e-05
5.11171	4.81515e-05
5.11445	2.40845e-05
5.11992	4.81774e-05
5.13635	2.4145e-05
5.14456	7.24854e-05
5.15004	2.41865e-05
5.15278	4.84088e-05
5.15551	2.42079e-05
5.17468	2.42374e-05
5.19111	7.28349e-05
5.19658	2.42886e-05
5.21301	2.43402e-05
5.21575	2.43417e-05
5.2267	2.43699e-05
5.24039	2.44075e-05
5.24587	2.44332e-05
5.27324	2.44921e-05
5.27872	2.45129e-05
5.29241	2.45472e-05
5.29515	2.45506e-05
5.29789	2.45624e-05
5.30062	2.45751e-05
5.31158	2.4602e-05
5.31979	2.46386e-05
5.328	2.46694e-05
5.33074	2.46707e-05
5.33348	2.46817e-05
5.33896	4.9443e-05
5.34169	2.47303e-05
5.34991	2.474e-05
5.3636	2.47932e-05
5.37729	4.96126e-05
5.38824	2.48204e-05
5.39098	2.48241e-05
5.39371	2.48318e-05
5.39919	4.96843e-05
5.40193	2.48501e-05
5.41562	2.48583e-05
5.41836	4.9733e-05
5.43204	2.48783e-05
5.45121	2.48908e-05
5.45942	2.49049e-05
5.46216	2.4906e-05
5.4649	2.49066e-05
5.47311	2.49183e-05
5.48407	2.49333e-05
5.48954	4.98987e-05
5.49228	2.49582e-05
5.50323	2.49693e-05
5.51144	2.49882e-05
5.51418	4.99987e-05
5.51692	2.50086e-05
5.52787	2.50168e-05
5.53335	2.50431e-05
5.53882	2.50509e-05
5.54704	5.01362e-05
5.54978	2.50849e-05
5.55525	2.5119e-05
5.58263	2.51655e-05
5.58537	5.03739e-05
5.59358	2.52328e-05
5.6018	2.52541e-05
5.60727	2.52685e-05
5.61001	2.5282e-05
5.62096	2.52985e-05
5.64834	5.07855e-05
5.65108	2.54074e-05
5.65382	5.08198e-05
5.66477	2.54464e-05
5.68941	2.5524e-05
5.69215	7.65811e-05
5.69489	5.10622e-05
5.69762	2.55436e-05
5.7031	2.55741e-05
5.71131	2.55842e-05
5.71405	2.55852e-05
5.72226	5.12116e-05
5.725	2.56248e-05
5.73595	2.56407e-05
5.73869	2.56551e-05
5.74417	2.56819e-05
5.74691	2.56928e-05
5.74964	2.56944e-05
5.75238	2.56958e-05
5.75786	2.5715e-05
5.76333	2.57321e-05
5.76881	2.57422e-05
5.77155	2.57431e-05
5.77429	5.14948e-05
5.79071	5.1626e-05
5.79345	5.16571e-05
5.80166	2.58727e-05
5.8044	2.58917e-05
5.80988	2.58947e-05
5.82357	2.59477e-05
5.82631	5.19032e-05
5.83178	2.59617e-05
5.83452	2.5981e-05
5.84	2.60056e-05
5.84547	2.60224e-05
5.85642	2.60448e-05
5.85916	2.60586e-05
5.8619	5.21352e-05
5.86737	2.60719e-05
5.87011	5.2159e-05
5.88106	2.61178e-05
5.88654	5.22389e-05
5.89202	2.61415e-05
5.89475	2.61591e-05
5.89749	2.6179e-05
5.90023	2.61888e-05
5.90297	2.61915e-05
5.91392	2.62341e-05
5.92487	2.62649e-05
5.9413	2.63353e-05
5.94677	2.63471e-05
5.94951	5.27297e-05
5.95225	5.27515e-05
5.97142	5.2919e-05
5.97689	5.29615e-05
5.98784	2.64964e-05
5.99606	2.65362e-05
6.00153	5.30806e-05
6.00427	5.31028e-05
6.00701	5.3116e-05
6.00975	2.65665e-05
6.01522	2.65713e-05
6.01796	2.6573e-05
6.0207	2.65745e-05
6.02617	2.65957e-05
6.03439	5.32544e-05
6.04808	2.6679e-05
6.05355	2.66969e-05
6.05903	2.6699e-05
6.06451	2.67317e-05
6.06998	5.35262e-05
6.07272	2.67769e-05
6.07546	5.35654e-05
6.08915	2.68415e-05
6.09188	8.05748e-05
6.09462	2.68629e-05
6.1001	2.68737e-05
6.11105	5.38755e-05
6.13295	2.70223e-05
6.13569	2.70235e-05
6.14117	2.70363e-05
6.16033	5.42041e-05
6.16307	2.71242e-05
6.16581	2.71343e-05
6.18224	2.71855e-05
6.2014	5.45069e-05
6.20414	2.72673e-05
6.21235	5.45636e-05
6.21783	2.72976e-05
6.22331	2.73322e-05
6.22878	2.73475e-05
6.23699	2.73697e-05
6.24247	5.47991e-05
6.25068	2.74137e-05
6.25616	2.74424e-05
6.26164	2.74772e-05
6.26985	2.75025e-05
6.27259	2.75157e-05
6.27533	2.75254e-05
6.29175	2.759e-05
6.31092	5.53116e-05
6.31366	2.7688e-05
6.32187	2.77507e-05
6.32461	2.77519e-05
6.32735	2.77536e-05
6.33556	2.78115e-05
6.34651	2.78397e-05
6.35199	2.78594e-05
6.3821	5.59201e-05
6.38758	2.79689e-05
6.39306	5.59833e-05
6.39579	5.6025e-05
6.39853	2.80197e-05
6.4177	2.80847e-05
6.42317	2.8089e-05
6.43413	2.81153e-05
6.4396	2.81303e-05
6.44234	5.62694e-05
6.44508	2.81416e-05
6.45329	2.8171e-05
6.45603	2.81851e-05
6.4615	2.81944e-05
6.46698	8.46383e-05
6.46972	2.82236e-05
6.48067	2.82472e-05
6.49162	2.82828e-05
6.49436	2.829e-05
6.4971	2.82917e-05
6.49984	2.82932e-05
6.50805	5.66361e-05
6.51079	2.83305e-05
6.51626	5.66965e-05
6.52174	2.83503e-05
6.52721	2.83754e-05
6.52995	2.83815e-05
6.54364	2.84215e-05
6.55186	2.84986e-05
6.55459	2.85006e-05
6.55733	2.85022e-05
6.56281	2.85329e-05
6.5765	2.85806e-05
6.58745	2.86627e-05
6.5984	2.86931e-05
6.60388	2.87398e-05
6.61209	2.87623e-05
6.6203	2.87866e-05
6.62578	2.88459e-05
6.62852	2.88729e-05
6.63126	2.88772e-05
6.63673	2.88955e-05
6.63947	2.89163e-05
6.65042	2.89828e-05
6.65316	2.89848e-05
6.65864	2.89927e-05
6.66137	8.70145e-05
6.66411	2.90274e-05
6.67506	2.90664e-05
6.68875	2.91565e-05
6.6997	5.84501e-05
6.71066	2.92834e-05
6.71887	2.93349e-05
6.72435	2.93805e-05
6.73256	2.94036e-05
6.73804	2.94253e-05
6.74625	2.94639e-05
6.74899	2.94653e-05
6.75172	2.94726e-05
6.75446	5.89939e-05
6.76268	2.95321e-05
6.76541	2.95351e-05
6.76815	2.95402e-05
6.77089	2.95416e-05
6.78184	5.92667e-05
6.79006	2.96456e-05
6.80101	2.9719e-05
6.80375	2.97233e-05
6.80648	5.94564e-05
6.80922	2.97383e-05
6.81196	2.97568e-05
6.82839	2.98178e-05
6.8366	2.9872e-05
6.84481	2.98903e-05
6.84755	5.98199e-05
6.85029	2.99399e-05
6.8585	9.00578e-05
6.87219	3.00916e-05
6.88041	3.01298e-05
6.88588	3.01394e-05
6.88862	3.01661e-05
6.916	3.03486e-05
6.92421	3.03601e-05
6.92969	3.04144e-05
6.94064	3.04877e-05
6.95707	3.05897e-05
6.95981	6.11873e-05
6.96255	3.06132e-05
6.96528	6.12598e-05
6.97076	3.06655e-05
6.9735	3.06905e-05
6.97623	9.2085e-05
6.98171	3.07109e-05
6.98445	3.07363e-05
6.98992	3.07563e-05
6.99266	3.07753e-05
6.99814	3.07764e-05
7.00088	6.15572e-05
7.01183	3.08183e-05
7.0173	6.16456e-05
7.03373	6.17315e-05
7.03647	3.08737e-05
7.03921	3.08883e-05
7.04468	3.09457e-05
7.05016	3.10109e-05
7.0529	3.10136e-05
7.06111	6.20894e-05
7.06385	6.21623e-05
7.06659	3.11043e-05
7.07206	3.1132e-05
7.07754	3.11521e-05
7.08301	3.1191e-05
7.08849	6.24756e-05
7.0967	3.12548e-05
7.10218	3.12977e-05
7.10492	3.13322e-05
7.11039	3.13654e-05
7.11587	3.13854e-05
7.12134	3.14302e-05
7.12682	3.1474e-05
7.12956	6.29525e-05
7.13503	3.14984e-05
7.13777	3.15224e-05
7.14599	3.16112e-05
7.14872	3.16137e-05
7.15146	3.16211e-05
7.15694	3.16502e-05
7.16515	3.17124e-05
7.17063	3.17153e-05
7.17884	3.17746e-05
7.18158	3.17927e-05
7.18706	3.18021e-05
7.18979	3.18053e-05
7.19253	3.18253e-05
7.19801	3.18608e-05
7.20074	3.19147e-05
7.20348	3.19406e-05
7.21991	6.40605e-05
7.23086	3.20573e-05
7.23634	3.20861e-05
7.23908	3.21098e-05
7.24455	6.42399e-05
7.25003	3.21428e-05
7.25277	6.4358e-05
7.25824	3.22231e-05
7.26372	3.22454e-05
7.26645	3.22483e-05
7.26919	3.22709e-05
7.27467	3.23173e-05
7.27741	3.23474e-05
7.28014	3.23792e-05
7.28288	6.47646e-05
7.28562	3.23891e-05
7.28836	3.24008e-05
7.30205	9.75254e-05
7.31848	3.26158e-05
7.32395	3.2617e-05
7.32669	3.2641e-05
7.33217	6.54478e-05
7.3349	3.27602e-05
7.34038	3.27927e-05
7.34585	3.28031e-05
7.34859	3.28287e-05
7.35133	3.28692e-05
7.35407	6.57845e-05
7.35681	3.29166e-05
7.36776	6.58874e-05
7.38145	3.30061e-05
7.38419	3.30145e-05
7.38692	3.30228e-05
7.38966	3.30376e-05
7.40061	3.30714e-05
7.40335	3.30848e-05
7.4143	3.31379e-05
7.41704	3.31422e-05
7.41978	3.31458e-05
7.42799	3.31607e-05
7.43073	3.31733e-05
7.44168	3.32027e-05
7.44442	3.32293e-05
7.45811	6.65114e-05
7.46359	3.32785e-05
7.4718	3.33066e-05
7.47728	3.33089e-05
7.48275	3.33296e-05
7.4937	6.67709e-05
7.49644	3.33911e-05
7.51013	3.34851e-05
7.51287	3.34875e-05
7.51561	3.34941e-05
7.52382	3.35234e-05
7.5293	6.7114e-05
7.53203	0.000100717
7.54025	3.35908e-05
7.54572	3.36273e-05
7.5512	3.36613e-05
7.55668	3.3687e-05
7.56763	6.7596e-05
7.57036	6.7606e-05
7.5731	3.38078e-05
7.58132	6.77896e-05
7.60322	6.81902e-05
7.6087	3.41244e-05
7.61417	3.41506e-05
7.61965	3.42197e-05
7.62239	3.42394e-05
7.62512	3.42698e-05
7.62786	3.42781e-05
7.63881	3.43259e-05
7.64703	0.000103102
7.6525	3.43831e-05
7.65798	6.88846e-05
7.66619	6.89953e-05
7.67714	0.000103733
7.67988	6.92479e-05
7.69631	3.46893e-05
7.70179	3.47555e-05
7.70452	3.47593e-05
7.71	3.47787e-05
7.71821	3.49038e-05
7.72369	3.49247e-05
7.72643	3.49269e-05
7.72916	3.4944e-05
7.73464	3.49898e-05
7.73738	3.50261e-05
7.74285	3.50283e-05
7.74559	7.00618e-05
7.74833	3.50393e-05
7.75928	7.03174e-05
7.76202	3.51637e-05
7.76476	0.000105509
7.7675	7.03951e-05
7.77297	3.52625e-05
7.77571	3.52739e-05
7.77845	7.06349e-05
7.78392	7.0649e-05
7.78666	3.53546e-05
7.7894	3.53803e-05
7.80035	7.09558e-05
7.80583	3.54968e-05
7.81404	7.11175e-05
7.81678	3.55766e-05
7.82225	3.55796e-05
7.82773	3.56145e-05
7.83047	3.56472e-05
7.83321	3.56776e-05
7.83868	7.14419e-05
7.84416	7.14657e-05
7.85237	7.16345e-05
7.85511	3.58324e-05
7.86058	3.58345e-05
7.87701	3.5978e-05
7.88249	3.59994e-05
7.88523	3.60276e-05
7.89892	3.6109e-05
7.90165	3.61318e-05
7.90987	3.62357e-05
7.9263	7.26527e-05
7.93998	3.6393e-05
7.95094	7.30086e-05
7.95367	3.65126e-05
7.95915	3.65468e-05
7.96189	7.31634e-05
7.96736	3.66572e-05
7.97832	7.34415e-05
7.98653	3.68059e-05
7.99748	3.68478e-05
8.01665	0.000147527
8.02212	3.69047e-05
8.04403	3.70193e-05
8.04676	7.40999e-05
8.0495	3.70571e-05
8.05224	7.41209e-05
8.05498	3.708e-05
8.06045	3.71532e-05
8.06867	3.72202e-05
8.07141	3.72238e-05
8.07414	3.72367e-05
8.08236	3.73307e-05
8.09057	3.73688e-05
8.09331	3.73818e-05
8.09605	3.74146e-05
8.09878	3.74659e-05
8.11247	3.75201e-05
8.11795	3.75951e-05
8.12343	3.76259e-05
8.12616	3.76286e-05
8.13438	3.76718e-05
8.13712	3.77136e-05
8.13985	3.77475e-05
8.14533	0.000151101
8.14807	3.77825e-05
8.16176	0.000113901
8.16723	3.79797e-05
8.16997	3.79954e-05
8.18092	3.81188e-05
8.18366	3.81315e-05
8.18914	3.81474e-05
8.19735	7.64852e-05
8.20556	3.82868e-05
8.22199	3.84255e-05
8.22747	3.84398e-05
8.24116	3.85662e-05
8.25485	0.000116
8.25758	3.86818e-05
8.2658	3.86912e-05
8.27127	3.87416e-05
8.28496	3.87872e-05
8.2877	3.88174e-05
8.29318	3.88783e-05
8.29865	3.89098e-05
8.30687	3.89493e-05
8.32056	3.90579e-05
8.34246	7.84642e-05
8.35067	3.9317e-05
8.36163	7.86974e-05
8.37805	3.94612e-05
8.38079	3.94743e-05
8.39448	3.95376e-05
8.39722	3.95445e-05
8.39996	3.95607e-05
8.40543	3.95894e-05
8.41365	3.96257e-05
8.41638	3.96304e-05
8.4465	3.97242e-05
8.44924	3.97335e-05
8.45471	3.97383e-05
8.46019	3.97732e-05
8.46293	3.97945e-05
8.47114	7.9656e-05
8.47662	3.98477e-05
8.48757	3.9907e-05
8.50126	3.99597e-05
8.504	3.99674e-05
8.50947	3.99911e-05
8.52042	0.000120114
8.5259	4.01127e-05
8.52864	4.01154e-05
8.53138	4.01187e-05
8.53685	4.01385e-05
8.54507	4.02111e-05
8.55876	4.03125e-05
8.56697	4.03826e-05
8.58066	4.0457e-05
8.58614	4.05059e-05
8.59435	8.10522e-05
8.59709	4.05896e-05
8.6053	0.000121979
8.62447	4.0851e-05
8.6272	4.08547e-05
8.64089	4.10479e-05
8.64637	4.10529e-05
8.64911	4.10722e-05
8.65185	4.11127e-05
8.65732	4.11947e-05
8.67649	4.13299e-05
8.6847	4.13636e-05
8.71756	8.31822e-05
8.72577	4.15964e-05
8.73672	4.17372e-05
8.74767	4.1785e-05
8.75041	4.18247e-05
8.75315	4.18631e-05
8.75589	4.19275e-05
8.77231	4.20539e-05
8.77505	4.20922e-05
8.77779	4.20996e-05
8.79148	4.22675e-05
8.79696	4.23542e-05
8.83255	4.26967e-05
8.83529	4.2701e-05
8.8435	8.55184e-05
8.84624	4.28133e-05
8.84898	4.28636e-05
8.85719	8.58386e-05
8.85993	8.58733e-05
8.86267	4.29765e-05
8.8654	4.3042e-05
8.87909	4.31022e-05
8.88457	4.31652e-05
8.88731	4.31954e-05
8.89278	4.32408e-05
8.91469	4.34219e-05
8.9229	4.35337e-05
8.92564	4.35683e-05
8.92838	4.36616e-05
8.93659	4.36848e-05
8.94207	4.37864e-05
8.94754	4.38939e-05
8.95302	4.39032e-05
8.95576	4.3926e-05
8.96671	4.40908e-05
8.96944	4.40984e-05
8.97218	4.41036e-05
8.97492	4.41191e-05
8.97766	8.83017e-05
8.98861	8.85401e-05
8.99135	8.85901e-05
8.99409	8.86152e-05
8.99682	4.43301e-05
8.99956	4.43357e-05
9.01051	4.43465e-05
9.02147	4.43577e-05
9.0242	4.43723e-05
9.03789	4.44746e-05
9.04884	4.45886e-05
9.05158	4.46057e-05
9.05432	8.93539e-05
9.0598	4.47718e-05
9.07896	0.000179773
9.09265	9.00728e-05
9.11455	9.04814e-05
9.11729	4.52991e-05
9.12824	4.53657e-05
9.1392	4.55361e-05
9.14741	4.556e-05
9.15015	4.5598e-05
9.15562	9.1368e-05
9.16384	4.57276e-05
9.16658	4.57512e-05
9.16931	4.57658e-05
9.17479	4.58071e-05
9.18027	4.58572e-05
9.183	4.5864e-05
9.18574	9.17702e-05
9.18848	4.5947e-05
9.19943	4.60903e-05
9.20217	4.60981e-05
9.20491	4.61109e-05
9.20764	4.61352e-05
9.21312	4.62258e-05
9.23229	4.63894e-05
9.23502	4.64283e-05
9.24324	4.64514e-05
9.26514	9.31534e-05
9.27335	9.34148e-05
9.27609	9.34387e-05
9.27883	4.67365e-05
9.28704	4.68295e-05
9.30621	9.39745e-05
9.31716	9.41682e-05
9.32538	4.71662e-05
9.32811	4.72055e-05
9.33085	4.7302e-05
9.33906	4.73237e-05
9.3418	4.73586e-05
9.34454	4.74325e-05
9.35275	9.51266e-05
9.35549	4.75823e-05
9.36644	4.76949e-05
9.37192	4.77413e-05
9.38561	4.78389e-05
9.39109	4.78791e-05
9.39382	4.78866e-05
9.40751	4.79845e-05
9.41573	9.59901e-05
9.41846	4.8016e-05
9.42942	4.80743e-05
9.43215	4.80896e-05
9.43763	4.81026e-05
9.44858	4.81365e-05
9.45406	9.62808e-05
9.4568	4.81501e-05
9.45953	4.81572e-05
9.46501	4.81832e-05
9.46775	4.8187e-05
9.4787	4.82332e-05
9.48144	4.8245e-05
9.48417	4.82634e-05
9.48691	4.82689e-05
9.49513	4.83165e-05
9.51977	4.84647e-05
9.52251	4.85153e-05
9.53072	4.85226e-05
9.54167	9.73397e-05
9.5581	4.87521e-05
9.56631	4.88244e-05
9.56905	4.88417e-05
9.57179	4.885e-05
9.58822	4.90598e-05
9.61833	4.94046e-05
9.62107	4.94114e-05
9.62655	4.94283e-05
9.63202	9.89903e-05
9.64297	0.000148847
9.65119	9.93552e-05
9.65666	4.98166e-05
9.66762	4.98653e-05
9.67035	9.97492e-05
9.67309	4.99227e-05
9.67583	4.99739e-05
9.69226	5.00906e-05
9.70595	0.000100437
9.70868	5.02907e-05
9.71416	5.04078e-05
9.72511	5.04924e-05
9.74428	5.0701e-05
9.74975	0.000101595
9.76071	5.08052e-05
9.76618	5.08657e-05
9.76892	5.09164e-05
9.77166	5.09691e-05
9.78261	5.10169e-05
9.78535	5.10577e-05
9.78808	5.10919e-05
9.79082	5.11277e-05
9.79356	5.1134e-05
9.7963	0.000102307
9.80725	0.000102544
9.81273	5.13667e-05
9.8182	0.000102794
9.82915	5.1664e-05
9.83189	5.168e-05
9.83463	5.16908e-05
9.83737	5.1716e-05
9.84284	5.17905e-05
9.85106	5.19377e-05
9.85653	0.000103914
9.86201	5.20418e-05
9.86475	5.20853e-05
9.8757	0.000156511
9.8976	5.24236e-05
9.90308	5.25191e-05
9.91403	0.000157762
9.9195	0.000105313
9.92498	5.2786e-05
9.93046	5.28061e-05
9.94141	5.29253e-05
9.9551	5.3028e-05
9.96057	5.31245e-05
9.96605	0.000106445
9.97153	0.000106533
9.98248	5.34445e-05
9.98522	5.34604e-05
9.99069	5.34757e-05
9.99343	5.34916e-05
9.99617	5.35298e-05
10.0016	5.35346e-05
10.0235	5.35608e-05
10.0318	5.35814e-05
10.0482	5.37069e-05
10.0646	5.38959e-05
10.0701	5.39311e-05
10.0728	5.39674e-05
10.081	0.000108131
10.0865	5.40907e-05
10.0893	0.000108226
10.092	5.41964e-05
10.1002	5.43125e-05
10.1029	5.43301e-05
10.1084	5.4381e-05
10.1112	0.000108964
10.1139	5.4522e-05
10.1166	5.45807e-05
10.1194	0.00010918
10.1248	5.46154e-05
10.1303	5.47227e-05
10.1331	5.47542e-05
10.1385	5.4815e-05
10.1468	5.4884e-05
10.155	5.50376e-05
10.1604	0.000110084
10.1687	5.51507e-05
10.1796	5.52601e-05
10.1933	0.000110946
10.196	5.54826e-05
10.2042	5.55426e-05
10.2125	5.56646e-05
10.2152	0.000111348
10.2262	5.58011e-05
10.2289	5.58535e-05
10.2316	0.00011183
10.2371	5.59504e-05
10.2398	5.59717e-05
10.2481	5.61024e-05
10.259	5.62019e-05
10.2727	5.63591e-05
10.2836	5.6494e-05
10.2864	5.65419e-05
10.2946	5.66316e-05
10.2973	5.66664e-05
10.3028	5.67425e-05
10.3083	0.00011379
10.311	5.69124e-05
10.3165	5.69575e-05
10.322	0.000114228
10.3302	5.72711e-05
10.3329	5.72792e-05
10.3411	0.000172205
10.3439	5.74709e-05
10.3466	0.000115025
10.3494	0.000115057
10.3576	5.75711e-05
10.363	5.76715e-05
10.3658	5.77234e-05
10.3685	5.77338e-05
10.3713	5.77614e-05
10.3767	5.77956e-05
10.4014	0.000116093
10.4178	5.81865e-05
10.4342	5.82545e-05
10.437	5.83213e-05
10.4424	5.83506e-05
10.4507	5.83658e-05
10.4589	0.000175281
10.4616	5.84764e-05
10.4671	5.84844e-05
10.4835	5.86057e-05
10.4863	5.86133e-05
10.4917	5.86691e-05
10.4972	0.000117474
10.5082	0.000176358
10.5273	5.8949e-05
10.5301	5.9011e-05
10.5438	5.9142e-05
10.5465	5.91795e-05
10.5547	0.00011876
10.5574	5.94648e-05
10.5602	5.94725e-05
10.5629	5.94795e-05
10.5657	0.000119114
10.5766	5.97348e-05
10.5821	5.97456e-05
10.5848	0.000239173
10.5985	6.00988e-05
10.6012	6.01254e-05
10.6067	0.00012046
10.6259	6.04495e-05
10.656	6.0928e-05
10.6615	6.09855e-05
10.667	6.10825e-05
10.6779	6.11076e-05
10.6834	6.11857e-05
10.6861	6.1276e-05
10.6889	6.13023e-05
10.6971	6.1417e-05
10.6998	6.1462e-05
10.7053	0.000123269
10.7162	6.18099e-05
10.7217	6.18925e-05
10.7299	6.19991e-05
10.7409	6.20442e-05
10.7464	0.000124276
10.7573	6.22578e-05
10.76	6.23131e-05
10.7628	6.23952e-05
10.7683	0.000125153
10.771	0.000125209
10.7737	6.26273e-05
10.7765	6.26676e-05
10.7956	6.29672e-05
10.8011	6.31763e-05
10.8039	0.000126489
10.8175	6.3492e-05
10.8203	6.35593e-05
10.8285	6.37073e-05
10.8367	0.000127609
10.8449	6.4134e-05
10.8477	6.41379e-05
10.8668	6.44885e-05
10.8696	0.000193555
10.886	6.49114e-05
10.8942	6.49637e-05
10.8997	6.51536e-05
10.9052	6.52829e-05
10.9079	6.52884e-05
10.9161	6.55008e-05
10.9188	0.000131123
10.9216	6.56648e-05
10.9298	0.000131482
10.949	6.61574e-05
10.9517	6.6248e-05
10.9544	6.63163e-05
10.9709	6.6609e-05
10.9791	6.6919e-05
10.9818	6.69282e-05
10.99	6.69536e-05
10.9928	6.69775e-05
11.0037	0.000134234
11.0092	0.000134328
11.0147	6.7219e-05
11.0202	0.000134454
11.0229	6.7246e-05
11.0393	0.000135031
11.0421	6.75399e-05
11.0475	6.77196e-05
11.0585	6.80315e-05
11.0694	6.8347e-05
11.0722	6.84168e-05
11.0749	6.85637e-05
11.0831	0.000137244
11.0886	6.87596e-05
11.0913	0.000137676
11.105	6.9106e-05
11.1132	6.94558e-05
11.116	0.000208399
11.1187	0.000138982
11.1215	0.000139074
11.1461	0.000210377
11.1516	7.03769e-05
11.1598	7.04148e-05
11.1653	7.06123e-05
11.1735	0.000141706
11.1954	7.13708e-05
11.2091	7.18046e-05
11.2392	7.24196e-05
11.2474	7.28699e-05
11.2529	0.000145771
11.2666	7.33655e-05
11.283	7.36912e-05
11.3022	7.41074e-05
11.3104	0.000148629
11.3186	0.000149259
11.3268	7.49135e-05
11.3323	7.49736e-05
11.3514	7.56059e-05
11.3542	7.56617e-05
11.3569	0.000151543
11.3651	7.59497e-05
11.3706	7.59707e-05
11.3733	7.60238e-05
11.3761	7.61259e-05
11.3816	7.62659e-05
11.3898	7.63014e-05
11.398	0.000152838
11.4172	7.65958e-05
11.4308	7.68e-05
11.4473	7.70773e-05
11.461	7.73068e-05
11.4664	7.73339e-05
11.4746	0.000155046
11.4856	7.77038e-05
11.4966	7.78113e-05
11.4993	7.78241e-05
11.5048	7.78534e-05
11.5075	7.79133e-05
11.5102	0.000156084
11.5267	7.82619e-05
11.5294	7.83667e-05
11.5349	7.84791e-05
11.5458	7.86693e-05
11.5623	7.90871e-05
11.5705	7.93369e-05
11.5732	7.93459e-05
11.576	0.000158719
11.5814	7.94234e-05
11.5924	7.97732e-05
11.5951	0.000159588
11.6033	7.99397e-05
11.6143	8.03227e-05
11.628	8.07003e-05
11.6334	8.08439e-05
11.6389	8.09063e-05
11.6499	8.16012e-05
11.6526	8.16152e-05
11.6553	8.16423e-05
11.6608	8.17941e-05
11.669	8.21392e-05
11.6718	8.2157e-05
11.6909	8.25755e-05
11.6964	8.25855e-05
11.7101	8.30552e-05
11.743	8.40654e-05
11.7457	8.42797e-05
11.7621	8.46849e-05
11.7676	8.48736e-05
11.7895	0.000170678
11.795	8.56063e-05
11.8005	8.58925e-05
11.8114	0.000172432
11.8141	0.000259177
11.8169	8.65946e-05
11.8278	8.69864e-05
11.8497	8.77534e-05
11.8662	0.000176637
11.8689	0.000176807
11.8716	8.85624e-05
11.8826	8.92079e-05
11.8853	8.92369e-05
11.8881	8.92967e-05
11.8908	8.93709e-05
11.9127	9.04241e-05
11.9237	9.08061e-05
11.951	9.21814e-05
11.9702	9.28932e-05
12.0168	9.35704e-05
12.025	9.36608e-05
12.0496	9.46833e-05
12.066	9.54833e-05
12.0825	0.000191876
12.0852	9.61818e-05
12.0879	9.62907e-05
12.0934	9.64869e-05
12.1071	0.000193949
12.1126	9.7254e-05
12.129	9.79514e-05
12.1482	0.00019795
12.1673	0.00010004
12.1701	0.000100056
12.2029	0.00020308
12.2084	0.000101861
12.2194	0.000102431
12.2248	0.000102836
12.2385	0.000103243
12.2769	0.000104896
12.2933	0.000105486
12.3125	0.000106344
12.3234	0.00010731
12.3426	0.000108221
12.3508	0.000108545
12.3563	0.000109047
12.359	0.000109214
12.3617	0.000109246
12.3645	0.000109274
12.3727	0.000109398
12.3754	0.000109513
12.4138	0.000110288
12.4274	0.000110523
12.4357	0.000110745
12.4384	0.000221621
12.4466	0.000221908
12.5014	0.000112276
12.5041	0.000224667
12.5068	0.000112469
12.5151	0.000112747
12.5534	0.000114306
12.5589	0.000114383
12.5616	0.000114645
12.5698	0.000230732
12.5726	0.000115433
12.578	0.000115536
12.5917	0.000116797
12.5945	0.000116852
12.6218	0.000119101
12.6492	0.000120752
12.6629	0.000121584
12.6739	0.000121924
12.6875	0.000123024
12.6958	0.000246689
12.7012	0.000124107
12.7259	0.000250753
12.7286	0.000125443
12.7314	0.000251298
12.7697	0.000127982
12.7752	0.000128317
12.8108	0.000130362
12.8299	0.000131866
12.8327	0.000264594
12.8354	0.000132899
12.8573	0.00013492
12.86	0.000134956
12.8683	0.000270678
12.8874	0.000137119
12.9121	0.000139435
12.9148	0.000140094
12.923	0.000140267
12.9312	0.000141567
12.934	0.000142095
12.9449	0.000285148
12.9504	0.00014336
12.9531	0.000143985
12.9559	0.000144038
12.9586	0.000288308
12.9641	0.000144713
12.975	0.000146306
12.9805	0.000146436
12.9997	0.000147495
13.0134	0.000147953
13.038	0.000148695
13.0407	0.000149114
13.0572	0.000150569
13.0599	0.000150787
13.0626	0.000151213
13.0955	0.000308332
13.0982	0.000154684
13.1311	0.000158306
13.1475	0.000161056
13.1503	0.000161132
13.1612	0.000162595
13.1639	0.000163133
13.1722	0.000163278
13.2187	0.000168338
13.2324	0.000169518
13.2653	0.000173783
13.2735	0.000350164
13.2817	0.000352906
13.2899	0.000177364
13.3173	0.00018295
13.331	0.000184666
13.3392	0.000185997
13.3474	0.000186717
13.3529	0.000188202
13.3583	0.000188493
13.3638	0.000189025
13.4213	0.000193894
13.446	0.000391482
13.4952	0.000198833
13.5308	0.000201683
13.5774	0.000207731
13.5883	0.000210066
13.5965	0.000210871
13.6048	0.000428552
13.613	0.000214566
13.6622	0.00022635
13.6677	0.000226554
13.6842	0.000229341
13.6924	0.000460887
13.6978	0.00046716
13.7061	0.000234885
13.7143	0.00047389
13.728	0.000237734
13.7444	0.000240888
13.7855	0.000248846
13.8101	0.000254456
13.8156	0.000256501
13.821	0.000256587
13.8347	0.000260152
13.8457	0.000261345
13.8484	0.00026297
13.8703	0.000266299
13.895	0.000270803
13.9087	0.000274592
13.9251	0.000278803
13.9333	0.00028044
14.0072	0.000588011
14.0319	0.000295006
14.0483	0.000299381
14.051	0.00029954
14.062	0.000302574
14.0729	0.000608284
14.0921	0.000310982
14.0948	0.000311224
14.0976	0.000312593
14.1003	0.000313742
14.1523	0.000327213
14.177	0.000338546
14.2372	0.00036623
14.2783	0.000383409
14.3166	0.000804026
14.3741	0.000424847
14.4015	0.000431111
14.4234	0.000435587
14.4289	0.000436604
14.4946	0.00044758
14.5055	0.0004503
14.5083	0.000450912
14.5411	0.000457391
14.5521	0.000463976
14.615	0.000499453
14.6616	0.000523422
14.7711	0.000614722
14.7766	0.000615285
14.7958	0.000624578
14.8204	0.000642935
14.8341	0.000661571
14.9025	0.000722872
14.9107	0.000734763
15.0832	0.00088596
15.0914	0.000894002
15.3242	0.00160298
15.5131	0.00255036
15.713	0.00973106
15.8115	0.0476648
